# Supplementary material for: Genome-wide identification of lineage and locus specific variation associated with pneumococcal carriage duration
Source: eLife. 2017 Jul 25;6:e26255. doi: 10.7554/eLife.26255 (PMC5576492; doi:10.7554/eLife.26255)
Supplement: Table 4–source data 1. [file elife-26255-table4-data1.zip]

Archive with 1 entries (1 files):
- Table4-source data 1.assoc
