# Supplementary material for: Genome-wide identification of lineage and locus specific variation associated with pneumococcal carriage duration
Source: eLife. 2017 Jul 25;6:e26255. doi: 10.7554/eLife.26255 (PMC5576492; doi:10.7554/eLife.26255)
Supplement: Table 4–source data 1. [file elife-26255-table4-data1.zip › Table4-source data 1.assoc]

sid_index	SNP	Chr	GenDist	ChrPos	PValue	SnpWeight	SnpWeightSE	SnpFractVarExpl	Mixing	Nullh2
82078	coor_1516350	26	0	272001	2.08203743173e-07	-0.116463408713	0.0223591737351	0.111555873439	0.0	0.444636957803
82073	coor_1516275	26	0	271991	2.08203743173e-07	-0.116463408713	0.0223591737351	0.111555873439	0.0	0.444636957803
82099	coor_1517063	26	0	272075	3.27657221806e-07	-0.114160435664	0.0222843558685	0.109739403825	0.0	0.444636957803
99419	coor_1813192	26	0	326501	3.71347818564e-06	-0.115364790624	0.0248691775243	0.0994787336885	0.0	0.444636957803
82077	coor_1516293	26	0	271995	5.13552226873e-06	-0.101180713585	0.0221366751121	0.098031671889	0.0	0.444636957803
82076	coor_1516287	26	0	271994	5.13552226873e-06	-0.101180713585	0.0221366751121	0.098031671889	0.0	0.444636957803
82075	coor_1516281	26	0	271993	5.13552226873e-06	-0.101180713585	0.0221366751121	0.098031671889	0.0	0.444636957803
82429	coor_1522572	26	0	272729	9.57096659992e-06	-0.105441186231	0.0237627363848	0.0951951959329	0.0	0.444636957803
82354	coor_1520590	26	0	272553	1.04167204383e-05	-0.106322617922	0.0240613479903	0.0948032496692	0.0	0.444636957803
82144	coor_1518345	26	0	272154	1.08106847914e-05	-0.106144277812	0.0240651231752	0.0946309427504	0.0	0.444636957803
82367	coor_1520825	26	0	272582	1.24169767802e-05	-0.101957820633	0.023276181839	0.0939853473476	0.0	0.444636957803
82369	coor_1520845	26	0	272584	1.29786784428e-05	-0.102440550791	0.0234384821725	0.093778285069	0.0	0.444636957803
82370	coor_1520853	26	0	272585	1.29786784428e-05	-0.102440550791	0.0234384821725	0.093778285069	0.0	0.444636957803
82373	coor_1520870	26	0	272589	1.29786784428e-05	-0.102440550791	0.0234384821725	0.093778285069	0.0	0.444636957803
82372	coor_1520869	26	0	272588	1.29786784428e-05	-0.102440550791	0.0234384821725	0.093778285069	0.0	0.444636957803
82374	coor_1520873	26	0	272590	1.29786784428e-05	-0.102440550791	0.0234384821725	0.093778285069	0.0	0.444636957803
82371	coor_1520864	26	0	272586	1.29786784428e-05	-0.102440550791	0.0234384821725	0.093778285069	0.0	0.444636957803
82379	coor_1520903	26	0	272595	1.51892571505e-05	-0.100869543841	0.0232641104627	0.0930387222107	0.0	0.444636957803
82376	coor_1520890	26	0	272592	1.51892571505e-05	-0.100869543841	0.0232641104627	0.0930387222107	0.0	0.444636957803
82377	coor_1520894	26	0	272593	1.51892571505e-05	-0.100869543841	0.0232641104627	0.0930387222107	0.0	0.444636957803
82375	coor_1520876	26	0	272591	1.76129424469e-05	-0.101633097825	0.0236197572731	0.0923375472527	0.0	0.444636957803
82364	coor_1520753	26	0	272574	2.14946664564e-05	-0.0989714279319	0.0232426363443	0.091386347812	0.0	0.444636957803
20550	coor_333632	26	0	61030	2.5039312006e-05	0.0793369824553	0.0187840315436	0.0906510937596	0.0	0.444636957803
82382	coor_1520950	26	0	272600	2.80381858633e-05	-0.0976392047354	0.0232591944285	0.0901026259479	0.0	0.444636957803
4498	coor_102022	26	0	17134	3.18604761021e-05	-0.369706083065	0.08868836786	0.0894792477424	0.0	0.444636957803
60052	coor_1073185	26	0	198553	3.31037568897e-05	0.086348672339	0.0207579330504	0.0892917399197	0.0	0.444636957803
73381	coor_1308604	26	0	235530	3.37427555647e-05	-0.266708276854	0.0641837360357	0.0891979539893	0.0	0.444636957803
55038	coor_1013978	26	0	185179	3.69141871545e-05	0.108129073827	0.0261520047438	0.0887560774327	0.0	0.444636957803
88059	coor_1613197	26	0	291517	4.77270867722e-05	-0.213490631969	0.0523931826323	0.0874810170722	0.0	0.444636957803
82003	coor_1515497	26	0	271848	5.16216924685e-05	-0.0987057482086	0.0243336681427	0.0870882668363	0.0	0.444636957803
4554	coor_102472	26	0	17238	5.18790909635e-05	-0.391022534411	0.0964256007707	0.0870633086659	0.0	0.444636957803
188	coor_7200	26	0	1226	5.24716544995e-05	-0.111850969972	0.0276005023794	0.0870062946737	0.0	0.444636957803
185	coor_7058	26	0	1207	5.24716544995e-05	-0.111850969972	0.0276005023794	0.0870062946737	0.0	0.444636957803
80276	coor_1472933	26	0	265506	5.28028855569e-05	-0.227654129916	0.0561968215181	0.0869746901099	0.0	0.444636957803
178	coor_6753	26	0	1150	6.24174288401e-05	-0.116556271351	0.0290562126523	0.0861306483435	0.0	0.444636957803
12366	coor_254312	26	0	43993	6.3654528609e-05	-0.1114228167	0.0278088713479	0.0860311234619	0.0	0.444636957803
80297	coor_1473700	26	0	265630	8.76717790908e-05	-0.156528466373	0.0398304380316	0.0843925585804	0.0	0.444636957803
17104	coor_303239	26	0	54477	9.21535903198e-05	0.0783955924963	0.0200102108461	0.0841347464726	0.0	0.444636957803
4364	coor_100608	26	0	16826	9.32243430373e-05	-0.369347249447	0.0943422192807	0.0840749060394	0.0	0.444636957803
53823	coor_971849	26	0	177447	9.4460531176e-05	0.0778711086378	0.0199068689948	0.0840066215073	0.0	0.444636957803
82106	coor_1517281	26	0	272090	0.000106156431199	-0.0930005242171	0.0239488859847	0.0833993052198	0.0	0.444636957803
82104	coor_1517272	26	0	272087	0.000106156431199	-0.0930005242171	0.0239488859847	0.0833993052198	0.0	0.444636957803
31073	coor_537444	26	0	98080	0.000114234939212	-0.271148151059	0.0701492397225	0.08301565366	0.0	0.444636957803
66790	coor_1196381	26	0	220382	0.000121001412244	0.161459914863	0.0419252382504	0.0827135082452	0.0	0.444636957803
83	coor_4198	26	0	621	0.000121243695411	-0.138355627362	0.0359305010104	0.0827029873497	0.0	0.444636957803
177	coor_6748	26	0	1147	0.000121372506586	-0.111080660104	0.0288492435721	0.0826974019201	0.0	0.444636957803
82105	coor_1517279	26	0	272089	0.000122273336404	-0.0916015146835	0.0238015043192	0.0826584960814	0.0	0.444636957803
147	coor_6033	26	0	991	0.000128184048382	-0.107656835703	0.0280583019694	0.0824097230804	0.0	0.444636957803
4528	coor_102238	26	0	17184	0.000131751120828	-0.369397921413	0.0964459550039	0.0822647680059	0.0	0.444636957803
4527	coor_102232	26	0	17182	0.000131751120828	-0.369397921413	0.0964459550039	0.0822647680059	0.0	0.444636957803
4601	coor_103269	26	0	17356	0.000131751120828	-0.369397921413	0.0964459550039	0.0822647680059	0.0	0.444636957803
4600	coor_103266	26	0	17355	0.000131751120828	-0.369397921413	0.0964459550039	0.0822647680059	0.0	0.444636957803
4602	coor_103271	26	0	17357	0.000131751120828	-0.369397921413	0.0964459550039	0.0822647680059	0.0	0.444636957803
4603	coor_103272	26	0	17358	0.000131751120828	-0.369397921413	0.0964459550039	0.0822647680059	0.0	0.444636957803
164	coor_6492	26	0	1083	0.000139388686068	-0.109517387927	0.0286986311147	0.0819664364452	0.0	0.444636957803
109	coor_5090	26	0	776	0.000141378149295	-0.115268221326	0.0302335346248	0.0818912537619	0.0	0.444636957803
116	coor_5235	26	0	803	0.000141378149295	-0.115268221326	0.0302335346248	0.0818912537619	0.0	0.444636957803
112	coor_5169	26	0	788	0.000141378149295	-0.115268221326	0.0302335346248	0.0818912537619	0.0	0.444636957803
115	coor_5226	26	0	802	0.000141378149295	-0.115268221326	0.0302335346248	0.0818912537619	0.0	0.444636957803
150	coor_6075	26	0	998	0.000141378149295	-0.115268221326	0.0302335346248	0.0818912537619	0.0	0.444636957803
4967	coor_112682	26	0	18729	0.000155840189598	0.0786890085407	0.0207715912481	0.0813728747325	0.0	0.444636957803
163	coor_6486	26	0	1082	0.000158411491157	-0.11170518323	0.0295188086984	0.0812854771976	0.0	0.444636957803
173	coor_6675	26	0	1129	0.000158411491157	-0.11170518323	0.0295188086984	0.0812854771976	0.0	0.444636957803
80969	coor_1488128	26	0	268866	0.000159485644815	-0.0840901228134	0.0222312956025	0.0812493616261	0.0	0.444636957803
107479	coor_2014930	26	0	358815	0.000166912327465	-0.290452299267	0.0770206893587	0.0810057415151	0.0	0.444636957803
107715	coor_2017157	26	0	359306	0.000174164447376	-0.31979797458	0.0850436345447	0.0807774896333	0.0	0.444636957803
70	coor_3814	26	0	552	0.000178940148431	-0.111055122248	0.029586439375	0.0806320089569	0.0	0.444636957803
107699	coor_2016895	26	0	359274	0.000180470476646	-0.313225524091	0.0834948856252	0.0805861623343	0.0	0.444636957803
82353	coor_1520570	26	0	272549	0.000184809979615	-0.0950383374096	0.0253744527749	0.0804581154768	0.0	0.444636957803
97	coor_4638	26	0	693	0.000194373745598	-0.10776107889	0.0288697353235	0.0801856044482	0.0	0.444636957803
93	coor_4566	26	0	688	0.000194373745598	-0.10776107889	0.0288697353235	0.0801856044482	0.0	0.444636957803
94	coor_4590	26	0	689	0.000194373745598	-0.10776107889	0.0288697353235	0.0801856044482	0.0	0.444636957803
4568	coor_102671	26	0	17278	0.000195844070876	-0.341565569175	0.091553991082	0.0801448300833	0.0	0.444636957803
2659	coor_61854	26	0	10293	0.000227585023168	0.179960040495	0.0487366596834	0.0793281799817	0.0	0.444636957803
2658	coor_61852	26	0	10292	0.000227585023168	0.179960040495	0.0487366596834	0.0793281799817	0.0	0.444636957803
174	coor_6693	26	0	1132	0.000228130847047	-0.107358751621	0.0290796535271	0.0793150946928	0.0	0.444636957803
151	coor_6087	26	0	999	0.000228399286578	-0.109210705604	0.0295836932515	0.0793086700358	0.0	0.444636957803
115125	coor_2171338	26	0	383745	0.000228828190377	0.114785260252	0.0310978089484	0.0792984196142	0.0	0.444636957803
126	coor_5655	26	0	895	0.000246831739385	-0.106551516531	0.0290198600026	0.0788836249707	0.0	0.444636957803
50543	coor_906006	26	0	166908	0.00026301194273	-0.36606579024	0.100146082286	0.0785343640036	0.0	0.444636957803
107711	coor_2017099	26	0	359295	0.000265592357978	-0.300271340563	0.0822031251447	0.0784805343836	0.0	0.444636957803
25834	coor_446990	26	0	80966	0.000267409958075	0.130653526401	0.0357853378023	0.0784429110375	0.0	0.444636957803
4387	coor_100842	26	0	16876	0.000288210949287	-0.338653018099	0.0932508837568	0.0780286054144	0.0	0.444636957803
31078	coor_537485	26	0	98089	0.000289024891605	-0.24859268334	0.0684658363277	0.0780129693832	0.0	0.444636957803
39598	coor_674506	26	0	124779	0.000289867546168	-0.364965665824	0.100537485521	0.0779968251527	0.0	0.444636957803
4567	coor_102670	26	0	17277	0.000289867546168	-0.364965665824	0.100537485521	0.0779968251527	0.0	0.444636957803
129	coor_5713	26	0	909	0.000291335274393	-0.108843608534	0.0299941055387	0.0779688098961	0.0	0.444636957803
75	coor_3952	26	0	578	0.000291335274393	-0.108843608534	0.0299941055387	0.0779688098961	0.0	0.444636957803
128	coor_5703	26	0	906	0.000291335274393	-0.108843608534	0.0299941055387	0.0779688098961	0.0	0.444636957803
133	coor_5750	26	0	914	0.000291335274393	-0.108843608534	0.0299941055387	0.0779688098961	0.0	0.444636957803
134	coor_5755	26	0	916	0.000291335274393	-0.108843608534	0.0299941055387	0.0779688098961	0.0	0.444636957803
135	coor_5757	26	0	917	0.000291335274393	-0.108843608534	0.0299941055387	0.0779688098961	0.0	0.444636957803
100	coor_4809	26	0	721	0.000291335274393	-0.108843608534	0.0299941055387	0.0779688098961	0.0	0.444636957803
95	coor_4605	26	0	690	0.000291335274393	-0.108843608534	0.0299941055387	0.0779688098961	0.0	0.444636957803
96	coor_4629	26	0	692	0.000291335274393	-0.108843608534	0.0299941055387	0.0779688098961	0.0	0.444636957803
68	coor_3715	26	0	524	0.000291335274393	-0.108843608534	0.0299941055387	0.0779688098961	0.0	0.444636957803
98	coor_4740	26	0	708	0.000291335274393	-0.108843608534	0.0299941055387	0.0779688098961	0.0	0.444636957803
90691	coor_1656097	26	0	298721	0.000296697141404	-0.227951589786	0.0628989369211	0.0778675760266	0.0	0.444636957803
12368	coor_254318	26	0	43995	0.000310699181828	-0.150905098991	0.0417778676741	0.0776110738804	0.0	0.444636957803
4579	coor_102827	26	0	17300	0.000318302564082	-0.37232446328	0.103257925736	0.0774762854028	0.0	0.444636957803
4429	coor_101295	26	0	16982	0.000318302564082	-0.37232446328	0.103257925736	0.0774762854028	0.0	0.444636957803
4587	coor_102914	26	0	17323	0.000318302564082	-0.37232446328	0.103257925736	0.0774762854028	0.0	0.444636957803
4576	coor_102764	26	0	17292	0.000318302564082	-0.37232446328	0.103257925736	0.0774762854028	0.0	0.444636957803
16	coor_1471	26	0	180	0.000318302564082	-0.37232446328	0.103257925736	0.0774762854028	0.0	0.444636957803
4565	coor_102632	26	0	17271	0.000318302564082	-0.37232446328	0.103257925736	0.0774762854028	0.0	0.444636957803
39399	coor_666713	26	0	123344	0.000318302564082	-0.37232446328	0.103257925736	0.0774762854028	0.0	0.444636957803
90	coor_4551	26	0	685	0.000319242502795	-0.105512727312	0.0292684327512	0.0774598323844	0.0	0.444636957803
8036	coor_154332	26	0	26038	0.000320098749133	-0.348080395501	0.0965736195985	0.07744488374	0.0	0.444636957803
4577	coor_102772	26	0	17293	0.000320524135569	-0.372012748799	0.103223502243	0.0774374710982	0.0	0.444636957803
156	coor_6234	26	0	1029	0.00032818332914	-0.10544474175	0.0293082987968	0.0773055553987	0.0	0.444636957803
4812	coor_109523	26	0	18180	0.000358606468279	-0.305036429581	0.085336624241	0.0768085153587	0.0	0.444636957803
4546	coor_102391	26	0	17224	0.000358826709818	-0.369071228401	0.103255591016	0.0768050630515	0.0	0.444636957803
50542	coor_905991	26	0	166904	0.00036086936983	-0.380549273988	0.106511355602	0.0767731381713	0.0	0.444636957803
82391	coor_1521185	26	0	272614	0.000374766143715	-0.0855578997276	0.0240136290028	0.0765603223933	0.0	0.444636957803
4347	coor_100421	26	0	16780	0.000377281266078	-0.343692906352	0.0965125018197	0.0765225954544	0.0	0.444636957803
81012	coor_1488497	26	0	268989	0.000384487333362	0.0786964154176	0.022129831389	0.0764157905887	0.0	0.444636957803
31421	coor_541723	26	0	99147	0.000387609874951	0.125063513337	0.0351896637081	0.0763700892655	0.0	0.444636957803
39157	coor_662531	26	0	122553	0.000391536075102	0.172490848782	0.0485709491289	0.0763131111092	0.0	0.444636957803
90685	coor_1656034	26	0	298705	0.000392352398579	-0.218718619206	0.0615975901668	0.0763013314134	0.0	0.444636957803
50561	coor_906174	26	0	166947	0.000393675652364	-0.295515304813	0.0832466950882	0.0762822851489	0.0	0.444636957803
202	coor_7519	26	0	1307	0.000396735592171	-0.135528207859	0.0382003816277	0.0762384698131	0.0	0.444636957803
82355	coor_1520591	26	0	272554	0.000399602494593	-0.0903899552575	0.0254912904131	0.076197703942	0.0	0.444636957803
4531	coor_102252	26	0	17189	0.000407862528231	-0.358397615755	0.101228303248	0.0760817590337	0.0	0.444636957803
50560	coor_906171	26	0	166946	0.000409196646487	-0.295018857093	0.0833475757162	0.0760632381261	0.0	0.444636957803
82390	coor_1521147	26	0	272611	0.000411509767956	-0.100693044046	0.0284594402808	0.0760312593704	0.0	0.444636957803
205	coor_7584	26	0	1328	0.000412372659391	-0.0999929751331	0.028266020574	0.0760193729051	0.0	0.444636957803
207	coor_7665	26	0	1352	0.000412372659391	-0.0999929751331	0.028266020574	0.0760193729051	0.0	0.444636957803
197	coor_7445	26	0	1291	0.000412372659391	-0.0999929751331	0.028266020574	0.0760193729051	0.0	0.444636957803
208	coor_7713	26	0	1356	0.000412372659391	-0.0999929751331	0.028266020574	0.0760193729051	0.0	0.444636957803
211	coor_7803	26	0	1375	0.000412372659391	-0.0999929751331	0.028266020574	0.0760193729051	0.0	0.444636957803
80964	coor_1487993	26	0	268836	0.000439526833998	0.0717049300264	0.0203672826067	0.0756567016976	0.0	0.444636957803
91	coor_4554	26	0	686	0.000444874032495	-0.101493938823	0.0288550882196	0.0755877564791	0.0	0.444636957803
125	coor_5604	26	0	882	0.000450432930974	-0.103217056872	0.0293726703979	0.0755168963094	0.0	0.444636957803
88	coor_4455	26	0	663	0.000453586677829	-0.103120281446	0.0293607090793	0.07547705677	0.0	0.444636957803
4571	coor_102689	26	0	17282	0.000455616303357	-0.317201778878	0.090345322479	0.075451554026	0.0	0.444636957803
4566	coor_102656	26	0	17275	0.000455616303357	-0.317201778878	0.090345322479	0.075451554026	0.0	0.444636957803
4589	coor_102926	26	0	17325	0.000455616303357	-0.317201778878	0.090345322479	0.075451554026	0.0	0.444636957803
90686	coor_1656043	26	0	298710	0.000465529332711	-0.215978884956	0.061616112335	0.0753284967948	0.0	0.444636957803
4492	coor_102007	26	0	17126	0.000466709501589	-0.327977888006	0.093586147811	0.0753140096554	0.0	0.444636957803
4500	coor_102028	26	0	17136	0.000466709501589	-0.327977888006	0.093586147811	0.0753140096554	0.0	0.444636957803
4504	coor_102044	26	0	17142	0.000466709501589	-0.327977888006	0.093586147811	0.0753140096554	0.0	0.444636957803
4505	coor_102046	26	0	17143	0.000466709501589	-0.327977888006	0.093586147811	0.0753140096554	0.0	0.444636957803
4506	coor_102053	26	0	17145	0.000466709501589	-0.327977888006	0.093586147811	0.0753140096554	0.0	0.444636957803
4507	coor_102055	26	0	17147	0.000466709501589	-0.327977888006	0.093586147811	0.0753140096554	0.0	0.444636957803
4510	coor_102071	26	0	17152	0.000466709501589	-0.327977888006	0.093586147811	0.0753140096554	0.0	0.444636957803
4501	coor_102030	26	0	17137	0.000466709501589	-0.327977888006	0.093586147811	0.0753140096554	0.0	0.444636957803
4503	coor_102043	26	0	17141	0.000466709501589	-0.327977888006	0.093586147811	0.0753140096554	0.0	0.444636957803
4499	coor_102025	26	0	17135	0.000466709501589	-0.327977888006	0.093586147811	0.0753140096554	0.0	0.444636957803
4497	coor_102019	26	0	17133	0.000466709501589	-0.327977888006	0.093586147811	0.0753140096554	0.0	0.444636957803
4496	coor_102018	26	0	17132	0.000466709501589	-0.327977888006	0.093586147811	0.0753140096554	0.0	0.444636957803
4502	coor_102038	26	0	17139	0.000466709501589	-0.327977888006	0.093586147811	0.0753140096554	0.0	0.444636957803
4495	coor_102015	26	0	17131	0.000466709501589	-0.327977888006	0.093586147811	0.0753140096554	0.0	0.444636957803
4578	coor_102803	26	0	17298	0.000471623018665	-0.295934988039	0.0845105900523	0.0752540586684	0.0	0.444636957803
50546	coor_906027	26	0	166912	0.000473771486754	-0.315312742317	0.0900756593816	0.0752280274663	0.0	0.444636957803
148	coor_6040	26	0	993	0.00048121399612	-0.108736204207	0.031099904276	0.0751386957476	0.0	0.444636957803
141	coor_5953	26	0	965	0.00048121399612	-0.108736204207	0.031099904276	0.0751386957476	0.0	0.444636957803
66795	coor_1196471	26	0	220391	0.000482294598727	0.168978208178	0.0483381873649	0.0751258325837	0.0	0.444636957803
4598	coor_103104	26	0	17347	0.000501525784972	-0.324908102122	0.0932239594836	0.0749012923966	0.0	0.444636957803
94767	coor_1723900	26	0	311574	0.000501846547827	-0.0953444651597	0.0273579738068	0.0748976156912	0.0	0.444636957803
9736	coor_209634	26	0	35719	0.000514118770644	-0.153946796106	0.044255848634	0.0747585658009	0.0	0.444636957803
181	coor_6909	26	0	1181	0.000527982630486	-0.105785883318	0.0304736778491	0.0746051533786	0.0	0.444636957803
154	coor_6229	26	0	1026	0.000527982630486	-0.105785883318	0.0304736778491	0.0746051533786	0.0	0.444636957803
168	coor_6525	26	0	1095	0.000527982630486	-0.105785883318	0.0304736778491	0.0746051533786	0.0	0.444636957803
90684	coor_1656030	26	0	298702	0.000528182222137	-0.213535274615	0.0615147907572	0.0746029722874	0.0	0.444636957803
4399	coor_100982	26	0	16899	0.000532642182883	-0.338012088424	0.097437557708	0.0745544339947	0.0	0.444636957803
4401	coor_100986	26	0	16901	0.000532642182883	-0.338012088424	0.097437557708	0.0745544339947	0.0	0.444636957803
30378	coor_523554	26	0	94995	0.000542086873896	0.0951341514308	0.0274616018775	0.0744528832908	0.0	0.444636957803
81013	coor_1488499	26	0	268990	0.000552673840334	0.0764362837422	0.0220976349577	0.0743409905263	0.0	0.444636957803
20269	coor_332121	26	0	60528	0.000553733101593	0.172558842153	0.0498940287164	0.0743299053286	0.0	0.444636957803
108956	coor_2055586	26	0	365146	0.00055467556062	0.174855440705	0.0505648074671	0.0743200590506	0.0	0.444636957803
90680	coor_1656004	26	0	298694	0.000563504441912	-0.211187232311	0.0611469492169	0.0742285686721	0.0	0.444636957803
82692	coor_1526024	26	0	273239	0.000573132832424	-0.0958115991866	0.0277781760489	0.0741303017117	0.0	0.444636957803
50510	coor_905824	26	0	166847	0.000593524172908	-0.297139034032	0.0863860562612	0.073927161441	0.0	0.444636957803
50545	coor_906021	26	0	166911	0.000596954627552	-0.268650076058	0.0781392143852	0.0738936265547	0.0	0.444636957803
4370	coor_100689	26	0	16837	0.000598843795768	-0.300178202923	0.0873312998279	0.0738752351892	0.0	0.444636957803
67638	coor_1230637	26	0	222431	0.000614004026555	-0.107692184742	0.03139328904	0.0737295716386	0.0	0.444636957803
20551	coor_333633	26	0	61031	0.000614941598929	0.0647608317614	0.0188806852627	0.0737206733928	0.0	0.444636957803
82423	coor_1522233	26	0	272707	0.000617332005697	-0.0860940668062	0.025108028918	0.0736980436452	0.0	0.444636957803
198	coor_7446	26	0	1292	0.000637691163765	-0.0944454020551	0.0276149628349	0.0735085411508	0.0	0.444636957803
90683	coor_1656028	26	0	298701	0.000652119757985	-0.208261457837	0.061002966195	0.0733776159526	0.0	0.444636957803
183	coor_6937	26	0	1193	0.000655307203349	-0.111699691708	0.0327313564588	0.0733490564171	0.0	0.444636957803
90668	coor_1655860	26	0	298658	0.000656319317413	-0.185154231472	0.0542624624511	0.0733400148673	0.0	0.444636957803
5735	coor_123932	26	0	20557	0.000660955447906	0.19892898871	0.0583323665489	0.0732987636809	0.0	0.444636957803
3640	coor_84332	26	0	14116	0.000670623021747	-0.300581912689	0.0882433456945	0.0732136017894	0.0	0.444636957803
2090	coor_49765	26	0	7422	0.000673084061078	-0.222014471777	0.0651971529174	0.0731921046193	0.0	0.444636957803
4580	coor_102836	26	0	17301	0.000699037028769	-0.341267908148	0.100524354399	0.0729697460856	0.0	0.444636957803
45060	coor_809602	26	0	148138	0.00072183928164	0.0706324594365	0.0208599501498	0.0727806210817	0.0	0.444636957803
145	coor_5988	26	0	976	0.000726119566461	-0.103372223681	0.0305437319437	0.0727457393268	0.0	0.444636957803
20549	coor_333626	26	0	61029	0.000727294557041	0.0635501252973	0.0187798416249	0.0727361972505	0.0	0.444636957803
107818	coor_2020665	26	0	360140	0.000740588750179	-0.25680972888	0.0760027991304	0.0726292209537	0.0	0.444636957803
9152	coor_182451	26	0	31011	0.000741746933578	-0.109944433613	0.0325421977708	0.0726199858255	0.0	0.444636957803
90167	coor_1646363	26	0	297136	0.000741746933578	-0.109944433613	0.0325421977708	0.0726199858255	0.0	0.444636957803
4366	coor_100635	26	0	16829	0.000758909019284	-0.333483126104	0.0988921206355	0.0724846845763	0.0	0.444636957803
6149	coor_127329	26	0	21374	0.000760209358368	-0.129204379946	0.0383200541553	0.0724745491132	0.0	0.444636957803
4437	coor_101356	26	0	16996	0.00076194797697	-0.266376832291	0.0790181430605	0.0724610225939	0.0	0.444636957803
113393	coor_2147569	26	0	378624	0.000762611448738	0.074265246841	0.022031651571	0.0724558683066	0.0	0.444636957803
90681	coor_1656016	26	0	298697	0.000770426833472	-0.202788383031	0.0602099983225	0.0723954643886	0.0	0.444636957803
65315	coor_1159830	26	0	216753	0.000776819195674	-0.13282265395	0.0394632816662	0.0723464799602	0.0	0.444636957803
50541	coor_905985	26	0	166903	0.000779321567384	-0.422672488081	0.125614606144	0.0723274061634	0.0	0.444636957803
2011	coor_48119	26	0	7166	0.000787381054683	-0.224974337108	0.0669172044	0.0722663582531	0.0	0.444636957803
31422	coor_541726	26	0	99149	0.000793964542502	0.11886067459	0.0353786918967	0.0722169191283	0.0	0.444636957803
31436	coor_542222	26	0	99246	0.000793964542502	0.11886067459	0.0353786918967	0.0722169191283	0.0	0.444636957803
60274	coor_1079311	26	0	199897	0.000809267337144	-0.156568182402	0.0466759908977	0.0721034549488	0.0	0.444636957803
50547	coor_906045	26	0	166916	0.000809978548535	-0.281896805043	0.0840449892865	0.0720982301182	0.0	0.444636957803
47544	coor_846353	26	0	155493	0.000810773046919	0.165447794632	0.049330778343	0.0720923984576	0.0	0.444636957803
83491	coor_1533070	26	0	275009	0.000825327594954	0.111605734343	0.0333261599954	0.0719864943903	0.0	0.444636957803
2130	coor_50218	26	0	7513	0.000827673777823	-0.185610186778	0.0554374353894	0.0719695850026	0.0	0.444636957803
23028	coor_374897	26	0	69118	0.000842653751443	0.167279333064	0.0500371647625	0.0718626575073	0.0	0.444636957803
4691	coor_105480	26	0	17685	0.000847229901121	0.185605590582	0.0555440827095	0.071830344048	0.0	0.444636957803
82452	coor_1523177	26	0	272783	0.000847266858136	-0.0824192984909	0.0246647797287	0.0718300837434	0.0	0.444636957803
78755	coor_1440384	26	0	259422	0.000862967733365	-0.281390060184	0.0843381297444	0.0717204362045	0.0	0.444636957803
4529	coor_102244	26	0	17187	0.000876526467225	-0.303194910347	0.0909923388236	0.0716272258159	0.0	0.444636957803
4562	coor_102563	26	0	17260	0.000896046307092	-0.29731214127	0.0893922753681	0.0714953546356	0.0	0.444636957803
86197	coor_1592594	26	0	286532	0.000909489801917	0.163505176163	0.0492225735573	0.0714060723705	0.0	0.444636957803
114089	coor_2159011	26	0	380788	0.000922065851597	-0.154691111531	0.0466232259414	0.0713236506924	0.0	0.444636957803
3044	coor_72254	26	0	11987	0.000930991226919	-0.103421009896	0.0311960803922	0.0712657842004	0.0	0.444636957803
45066	coor_809725	26	0	148153	0.000939411400529	0.0739244286994	0.0223157179004	0.0712116620534	0.0	0.444636957803
4469	coor_101730	26	0	17068	0.000941926883267	-0.299418287923	0.0904065289475	0.0711955804619	0.0	0.444636957803
4563	coor_102596	26	0	17265	0.000955272661645	-0.294596097163	0.0890569528048	0.0711109196296	0.0	0.444636957803
127	coor_5657	26	0	896	0.000955584650233	-0.185508294875	0.0560810638995	0.0711089536122	0.0	0.444636957803
4352	coor_100511	26	0	16800	0.000981392941239	-0.33305802004	0.100915950629	0.0709483431918	0.0	0.444636957803
17369	coor_304845	26	0	54946	0.000995061079048	-0.259391440413	0.0786881742687	0.0708648600134	0.0	0.444636957803
89519	coor_1635563	26	0	294982	0.000996945280917	-0.166409060126	0.0504895120633	0.0708534348723	0.0	0.444636957803
4355	coor_100551	26	0	16810	0.00100384704061	-0.290812124544	0.0882863485617	0.0708117549221	0.0	0.444636957803
4384	coor_100831	26	0	16870	0.00100384704061	-0.290812124544	0.0882863485617	0.0708117549221	0.0	0.444636957803
4381	coor_100800	26	0	16859	0.00100384704061	-0.290812124544	0.0882863485617	0.0708117549221	0.0	0.444636957803
4395	coor_100948	26	0	16892	0.00100384704061	-0.290812124544	0.0882863485617	0.0708117549221	0.0	0.444636957803
4377	coor_100715	26	0	16848	0.00100384704061	-0.290812124544	0.0882863485617	0.0708117549221	0.0	0.444636957803
4386	coor_100839	26	0	16875	0.00100384704061	-0.290812124544	0.0882863485617	0.0708117549221	0.0	0.444636957803
4388	coor_100843	26	0	16877	0.00100384704061	-0.290812124544	0.0882863485617	0.0708117549221	0.0	0.444636957803
4385	coor_100833	26	0	16871	0.00100384704061	-0.290812124544	0.0882863485617	0.0708117549221	0.0	0.444636957803
90690	coor_1656088	26	0	298720	0.00101415103916	0.183060416789	0.0556232286956	0.0707500194342	0.0	0.444636957803
47538	coor_846296	26	0	155479	0.00102255043453	0.164320788095	0.049964574269	0.0707001229557	0.0	0.444636957803
4371	coor_100692	26	0	16838	0.00102268577035	-0.310813483905	0.0945092850257	0.0706993221029	0.0	0.444636957803
107458	coor_2014513	26	0	358714	0.00103685031457	-0.10088621293	0.0307129054471	0.070616040295	0.0	0.444636957803
113252	coor_2141877	26	0	378117	0.00103685031457	-0.10088621293	0.0307129054471	0.070616040295	0.0	0.444636957803
69	coor_3721	26	0	525	0.00103903210577	-0.0970856415766	0.029561250745	0.0706033058602	0.0	0.444636957803
90679	coor_1655989	26	0	298693	0.00107282915891	-0.202628415629	0.0618685781695	0.0704091376554	0.0	0.444636957803
82350	coor_1520533	26	0	272543	0.00107376067374	-0.0811769979684	0.0247876553971	0.0704038664821	0.0	0.444636957803
44713	coor_803125	26	0	147032	0.00107528773822	0.174650608847	0.0533366928659	0.0703952344033	0.0	0.444636957803
44711	coor_803119	26	0	147029	0.00107528773822	0.174650608847	0.0533366928659	0.0703952344033	0.0	0.444636957803
22309	coor_355755	26	0	66079	0.00109613768409	0.0680367703606	0.0208124908012	0.0702784952268	0.0	0.444636957803
37498	coor_632972	26	0	116733	0.00110076538188	-0.401670588901	0.122916338099	0.0702528631743	0.0	0.444636957803
44714	coor_803128	26	0	147033	0.00110638040675	0.174240484253	0.0533434471745	0.0702218958605	0.0	0.444636957803
78940	coor_1445596	26	0	260314	0.0011181610297	0.151834317474	0.0465267832248	0.0701573939745	0.0	0.444636957803
82348	coor_1520531	26	0	272541	0.00112892321061	-0.08042293754	0.0246647284867	0.0700990147959	0.0	0.444636957803
47537	coor_846284	26	0	155477	0.00113138812925	0.164461423327	0.0504479190057	0.0700857162964	0.0	0.444636957803
82634	coor_1525642	26	0	273145	0.00114131218789	-0.0856244231594	0.0262850453571	0.0700324443353	0.0	0.444636957803
82633	coor_1525640	26	0	273144	0.00114131218789	-0.0856244231594	0.0262850453571	0.0700324443353	0.0	0.444636957803
769	coor_31536	26	0	3899	0.00114471051015	0.0657175203522	0.020179264125	0.0700143005888	0.0	0.444636957803
85	coor_4231	26	0	628	0.0011457949086	-0.119408467967	0.0366686827181	0.0700085214227	0.0	0.444636957803
47534	coor_846245	26	0	155469	0.00116044450429	0.16369207013	0.0503236039437	0.0699309394054	0.0	0.444636957803
4588	coor_102923	26	0	17324	0.0011634261645	-0.287641605009	0.0884491498162	0.0699152598473	0.0	0.444636957803
60295	coor_1079527	26	0	199949	0.00116905546501	-0.152015349588	0.0467642094733	0.0698857581338	0.0	0.444636957803
26229	coor_460856	26	0	82981	0.00117612198394	0.0736597273578	0.022671822672	0.0698489094707	0.0	0.444636957803
4595	coor_102971	26	0	17335	0.0011916243566	-0.282336019746	0.087000859456	0.0697687826304	0.0	0.444636957803
4594	coor_102965	26	0	17333	0.0011916243566	-0.282336019746	0.087000859456	0.0697687826304	0.0	0.444636957803
656	coor_29742	26	0	3621	0.00119872545773	-0.138179898896	0.0426019780427	0.0697324002198	0.0	0.444636957803
8082	coor_155145	26	0	26206	0.00121020316578	-0.108916272775	0.0336080434627	0.0696740128922	0.0	0.444636957803
47532	coor_846236	26	0	155467	0.00121102393087	0.162751279855	0.0502227977203	0.0696698572528	0.0	0.444636957803
76115	coor_1359822	26	0	246555	0.00124179988134	0.0623794051838	0.0192922679041	0.0695158810831	0.0	0.444636957803
24035	coor_403934	26	0	74090	0.00124640625895	-0.329078662371	0.101808625517	0.0694931384095	0.0	0.444636957803
4524	coor_102172	26	0	17176	0.00128831854019	-0.292570347611	0.0907809183856	0.069289698676	0.0	0.444636957803
20552	coor_333636	26	0	61032	0.00130701359185	0.0606421470292	0.0188407567824	0.0692009163817	0.0	0.444636957803
98134	coor_1790331	26	0	322639	0.00131423908423	0.132478667967	0.0411797955211	0.0691669162146	0.0	0.444636957803
34603	coor_580216	26	0	106941	0.00133466916537	-0.122103413989	0.0380073112428	0.0690717051803	0.0	0.444636957803
20636	coor_335078	26	0	61357	0.00133472170621	-0.15458332821	0.0481175526185	0.0690714620595	0.0	0.444636957803
210	coor_7800	26	0	1374	0.00134122376794	-0.0869056214654	0.0270631558688	0.0690414431472	0.0	0.444636957803
39564	coor_673387	26	0	124602	0.00134896254088	-0.321299834462	0.100107322984	0.0690058889289	0.0	0.444636957803
4360	coor_100587	26	0	16819	0.00136405640808	-0.289525891068	0.0902979911903	0.0689370809415	0.0	0.444636957803
4383	coor_100818	26	0	16866	0.00136405640808	-0.289525891068	0.0902979911903	0.0689370809415	0.0	0.444636957803
50523	coor_905908	26	0	166874	0.00136928097543	-0.252993421895	0.07893137404	0.0689134272868	0.0	0.444636957803
81665	coor_1503926	26	0	270347	0.00137825097003	-0.0738951029916	0.0230681142499	0.0688730099535	0.0	0.444636957803
107934	coor_2021862	26	0	360472	0.00139080450518	-0.286330125146	0.089458051204	0.0688168509327	0.0	0.444636957803
107447	coor_2014440	26	0	358693	0.00139080450518	-0.286330125146	0.089458051204	0.0688168509327	0.0	0.444636957803
27723	coor_479071	26	0	86856	0.00139095771259	-0.270841690869	0.084619846671	0.0688161684396	0.0	0.444636957803
47535	coor_846248	26	0	155470	0.00139588640511	0.16029236586	0.0500966362417	0.0687942494689	0.0	0.444636957803
82351	coor_1520534	26	0	272544	0.00142635018618	-0.0789212085823	0.0247138102219	0.0686603321435	0.0	0.444636957803
44709	coor_803108	26	0	147026	0.00142710940654	0.168099196154	0.0526420281545	0.0686570284208	0.0	0.444636957803
44708	coor_803107	26	0	147025	0.00142710940654	0.168099196154	0.0526420281545	0.0686570284208	0.0	0.444636957803
46069	coor_822967	26	0	150751	0.00142874182281	0.177170886137	0.0554886868334	0.0686499304943	0.0	0.444636957803
44712	coor_803122	26	0	147031	0.00144285686531	0.169503420034	0.0531347767501	0.0685888664026	0.0	0.444636957803
4376	coor_100710	26	0	16847	0.00144422867994	-0.281091085927	0.0881221406121	0.0685829610695	0.0	0.444636957803
80298	coor_1473702	26	0	265631	0.00144773529948	-0.121943204213	0.0382376742332	0.0685678893633	0.0	0.444636957803
80302	coor_1473717	26	0	265635	0.00144773529948	-0.121943204213	0.0382376742332	0.0685678893633	0.0	0.444636957803
50537	coor_905976	26	0	166897	0.00145061568455	-0.339287632787	0.106409530387	0.0685555343905	0.0	0.444636957803
39559	coor_673056	26	0	124540	0.00145698343211	0.192684604094	0.0604550915077	0.0685283009015	0.0	0.444636957803
115262	coor_2172485	26	0	384014	0.00146300019917	0.0931878551383	0.0292488248058	0.068502669017	0.0	0.444636957803
98007	coor_1784555	26	0	321900	0.00148117351589	-0.113469963056	0.0356549395287	0.068425834519	0.0	0.444636957803
143	coor_5964	26	0	969	0.00151569253059	-0.0873341143136	0.0275004154687	0.0682822527867	0.0	0.444636957803
142	coor_5960	26	0	967	0.00151569253059	-0.0873341143136	0.0275004154687	0.0682822527867	0.0	0.444636957803
90673	coor_1655888	26	0	298665	0.00151753869086	-0.188266837711	0.059289486865	0.0682746587805	0.0	0.444636957803
88076	coor_1613257	26	0	291538	0.00152099982541	-0.153369124812	0.0483095121762	0.068260444618	0.0	0.444636957803
39189	coor_663034	26	0	122659	0.00154958088367	0.152267353313	0.0480446717777	0.0681441930547	0.0	0.444636957803
88276	coor_1614453	26	0	291868	0.00156080727281	-0.170134719808	0.0537180696868	0.0680990695416	0.0	0.444636957803
106735	coor_2002762	26	0	356299	0.00158048849491	0.143150404567	0.0452504158352	0.0680206784243	0.0	0.444636957803
80013	coor_1466324	26	0	264478	0.00158221311906	-0.234837268726	0.0742404857813	0.0680138520419	0.0	0.444636957803
103251	coor_1907242	26	0	342219	0.00159141587022	-0.152393453603	0.048202891835	0.0679775411622	0.0	0.444636957803
88277	coor_1614454	26	0	291869	0.00159833880505	-0.169472303558	0.0536265745832	0.0679503527448	0.0	0.444636957803
4965	coor_112676	26	0	18727	0.00160614112206	0.0655521345612	0.0207521991581	0.0679198402729	0.0	0.444636957803
209	coor_7743	26	0	1361	0.00160880534166	-0.0955164630695	0.0302428179527	0.0679094525473	0.0	0.444636957803
61945	coor_1105620	26	0	205528	0.001625080353	-0.155442835838	0.0492629505384	0.0678463381265	0.0	0.444636957803
63982	coor_1134718	26	0	212049	0.0016358073863	-0.118052157836	0.0374359790005	0.0678050558318	0.0	0.444636957803
20553	coor_333637	26	0	61033	0.00163732488388	0.0595885763813	0.0188979948124	0.0677992359529	0.0	0.444636957803
50594	coor_906435	26	0	167017	0.00164000258332	-0.172051111723	0.0545727968245	0.0677889785772	0.0	0.444636957803
4853	coor_109843	26	0	18271	0.00164679795433	-0.269488722877	0.085511879189	0.0677630167432	0.0	0.444636957803
770	coor_31537	26	0	3900	0.00164713463861	0.0636359829224	0.020192815465	0.067761732998	0.0	0.444636957803
13071	coor_264478	26	0	45836	0.00166104095789	0.225412917994	0.0715835289735	0.0677089191921	0.0	0.444636957803
39184	coor_662959	26	0	122642	0.00166220901028	0.156927458137	0.0498381267228	0.067704501658	0.0	0.444636957803
13073	coor_264484	26	0	45839	0.00166377179163	0.339944164846	0.107971322443	0.0676985957343	0.0	0.444636957803
100845	coor_1848327	26	0	333012	0.00167361394226	-0.193288792461	0.0614251917807	0.0676615179422	0.0	0.444636957803
23192	coor_378490	26	0	69782	0.00168815455607	0.190774859948	0.0606753086046	0.067607105089	0.0	0.444636957803
23193	coor_378491	26	0	69783	0.00168815455607	0.190774859948	0.0606753086046	0.067607105089	0.0	0.444636957803
84507	coor_1552062	26	0	278219	0.00169212767272	0.0959461901311	0.0305220752342	0.0675923121227	0.0	0.444636957803
9343	coor_189107	26	0	32231	0.00169935007942	-0.0800852242956	0.0254865939981	0.067565502771	0.0	0.444636957803
39101	coor_661740	26	0	122412	0.0017104595094	0.159562441141	0.0508106935521	0.067524468658	0.0	0.444636957803
108083	coor_2024449	26	0	361147	0.00171284861999	-0.308149193015	0.0981391514659	0.0675156761822	0.0	0.444636957803
65314	coor_1159821	26	0	216752	0.00171530337047	-0.115103784305	0.0366630990282	0.0675066538688	0.0	0.444636957803
76843	coor_1381450	26	0	249358	0.00172133785435	-0.173618458127	0.0553195328481	0.0674845247637	0.0	0.444636957803
44863	coor_805417	26	0	147468	0.00172834577367	-0.122346290305	0.0389977013239	0.0674589152621	0.0	0.444636957803
107801	coor_2020303	26	0	360070	0.00174169047322	-0.247077716662	0.0788125871254	0.0674104115989	0.0	0.444636957803
4544	coor_102361	26	0	17215	0.00174293885446	-0.277144229328	0.0884091263738	0.0674058916206	0.0	0.444636957803
3826	coor_89546	26	0	15047	0.00174339126343	-0.0659833444351	0.0210492284021	0.0674042543306	0.0	0.444636957803
108918	coor_2054598	26	0	365045	0.00175089076287	-0.222491241134	0.0710051933116	0.0673771699995	0.0	0.444636957803
80299	coor_1473707	26	0	265632	0.00175403801425	-0.198556472661	0.0633774327162	0.0673658354877	0.0	0.444636957803
31435	coor_542219	26	0	99245	0.00175798420359	0.108855003971	0.0347528854665	0.0673516500536	0.0	0.444636957803
50522	coor_905905	26	0	166872	0.00176796096254	-0.248476098811	0.079370408893	0.0673159164846	0.0	0.444636957803
81011	coor_1488496	26	0	268988	0.00177521233982	0.0699332860742	0.0223473246025	0.067290060432	0.0	0.444636957803
47540	coor_846311	26	0	155481	0.00178009333049	0.158278545356	0.0505913362134	0.0672727109845	0.0	0.444636957803
39526	coor_671385	26	0	124168	0.00178223126645	-0.315934174789	0.100995006533	0.0672651254646	0.0	0.444636957803
50509	coor_905820	26	0	166846	0.00178328361338	-0.344381603384	0.110094959581	0.0672613947464	0.0	0.444636957803
90669	coor_1655866	26	0	298660	0.00178727019618	-0.185971818438	0.0594656526719	0.0672472800654	0.0	0.444636957803
45061	coor_809650	26	0	148144	0.00180222418762	0.0645633096468	0.0206607836379	0.0671945911831	0.0	0.444636957803
80296	coor_1473697	26	0	265629	0.00180363331769	0.192305127843	0.0615437522628	0.0671896469777	0.0	0.444636957803
4460	coor_101668	26	0	17053	0.00180996867635	-0.252129505077	0.0807162263489	0.0671674618845	0.0	0.444636957803
103253	coor_1907250	26	0	342221	0.00181165434985	-0.140719986202	0.045053779143	0.0671615710232	0.0	0.444636957803
105212	coor_1962058	26	0	350942	0.00183962804073	-0.244099976804	0.0782661401224	0.0670645401981	0.0	0.444636957803
107993	coor_2022627	26	0	360648	0.00186652757904	-0.251176268682	0.0806461954249	0.0669725046144	0.0	0.444636957803
39155	coor_662477	26	0	122543	0.00186712557028	0.165935151957	0.0532791041636	0.0669704724831	0.0	0.444636957803
39151	coor_662441	26	0	122537	0.00186712557028	0.165935151957	0.0532791041636	0.0669704724831	0.0	0.444636957803
2262	coor_53755	26	0	8311	0.00187530432765	-0.224262563448	0.0720370626218	0.0669427387194	0.0	0.444636957803
68854	coor_1249613	26	0	224286	0.0018844164754	-0.205605121931	0.0660744716054	0.0669119703326	0.0	0.444636957803
16602	coor_298358	26	0	53138	0.00189387592766	-0.136683078251	0.0439462555435	0.0668801733606	0.0	0.444636957803
82074	coor_1516278	26	0	271992	0.00189571766732	-0.0825871442681	0.02655582803	0.0668739995011	0.0	0.444636957803
60264	coor_1078938	26	0	199801	0.00190774440322	-0.146559859508	0.047154661698	0.0668338184318	0.0	0.444636957803
681	coor_29935	26	0	3687	0.0019404788628	0.0613664964268	0.01977642269	0.0667256192673	0.0	0.444636957803
39515	coor_670818	26	0	124047	0.00194702324121	-0.244314658985	0.0787600643302	0.0667041888105	0.0	0.444636957803
73054	coor_1300143	26	0	234033	0.00194861663085	0.0964038877385	0.0310802958555	0.0666989810447	0.0	0.444636957803
50516	coor_905845	26	0	166855	0.00194963423546	-0.229827480837	0.0740993319144	0.0666956571938	0.0	0.444636957803
82349	coor_1520532	26	0	272542	0.0019649780129	-0.0758910323684	0.0244866553411	0.0666457310591	0.0	0.444636957803
245	coor_9379	26	0	1601	0.00197280527253	-0.158735906546	0.051236566719	0.0666204000407	0.0	0.444636957803
4854	coor_109847	26	0	18274	0.00199664766023	-0.259157880671	0.0837473551145	0.066543804112	0.0	0.444636957803
4852	coor_109840	26	0	18270	0.00199664766023	-0.259157880671	0.0837473551145	0.066543804112	0.0	0.444636957803
90678	coor_1655956	26	0	298686	0.00200069373791	-0.159247835276	0.0514712707507	0.0665308890387	0.0	0.444636957803
4474	coor_101796	26	0	17078	0.00200543649244	-0.290962965905	0.0940650175665	0.0665157806351	0.0	0.444636957803
2656	coor_61836	26	0	10286	0.00200864192125	0.147835196422	0.0478007949078	0.0665055880456	0.0	0.444636957803
98126	coor_1790259	26	0	322624	0.0020100904671	0.161936674891	0.0523639831882	0.0665009868673	0.0	0.444636957803
2252	coor_53298	26	0	8206	0.0020143934449	-0.22073438445	0.0713915804279	0.0664873367475	0.0	0.444636957803
90674	coor_1655899	26	0	298668	0.00201603721037	-0.190373493629	0.0615768761899	0.0664821293705	0.0	0.444636957803
44727	coor_803239	26	0	147059	0.00201853569747	0.166185690164	0.0537596815498	0.0664742217248	0.0	0.444636957803
111337	coor_2108604	26	0	373164	0.00203209749229	0.0842741853703	0.0272796228898	0.0664314549495	0.0	0.444636957803
50508	coor_905817	26	0	166845	0.00204306699614	-0.318604954538	0.103186355913	0.0663970539233	0.0	0.444636957803
49707	coor_890951	26	0	164194	0.00205065332189	0.135339259968	0.0438479434935	0.0663733616678	0.0	0.444636957803
4408	coor_101094	26	0	16923	0.00206216239536	-0.304566821493	0.0987286739579	0.0663375715689	0.0	0.444636957803
82392	coor_1521191	26	0	272615	0.00208201003322	-0.0814244582574	0.0264191485424	0.0662762787776	0.0	0.444636957803
95586	coor_1737989	26	0	315273	0.00208535702821	0.0637116281845	0.0206752290398	0.0662659955159	0.0	0.444636957803
83328	coor_1532200	26	0	274737	0.00209934546509	0.120427275506	0.0391055514458	0.0662231807166	0.0	0.444636957803
2240	coor_53090	26	0	8147	0.002113669668	-0.281918140451	0.0916059488038	0.0661796083355	0.0	0.444636957803
85989	coor_1584283	26	0	284756	0.00211528403813	0.185947690344	0.0604259796862	0.0661747146101	0.0	0.444636957803
85817	coor_1580167	26	0	283831	0.00211528403813	0.185947690344	0.0604259796862	0.0661747146101	0.0	0.444636957803
97029	coor_1761527	26	0	318925	0.00214311734267	0.137751000811	0.0448209093371	0.0660908758101	0.0	0.444636957803
46641	coor_832256	26	0	152711	0.002172272497	-0.112179231586	0.0365486493684	0.0660041184921	0.0	0.444636957803
31424	coor_541814	26	0	99156	0.00217380008578	0.107332564474	0.0349719802471	0.0659996022981	0.0	0.444636957803
4570	coor_102686	26	0	17281	0.00218324520142	-0.285289080757	0.0929946641529	0.065971742958	0.0	0.444636957803
4569	coor_102683	26	0	17280	0.00218324520142	-0.285289080757	0.0929946641529	0.065971742958	0.0	0.444636957803
44710	coor_803113	26	0	147027	0.00220348790959	0.157109083983	0.0512585933505	0.0659124049575	0.0	0.444636957803
82385	coor_1521046	26	0	272605	0.0022043517623	-0.0846747173586	0.0276271335754	0.0659098838464	0.0	0.444636957803
107774	coor_2019688	26	0	359895	0.00221546373068	-0.26402162556	0.0861857987875	0.0658775345471	0.0	0.444636957803
44960	coor_807571	26	0	147781	0.00222928267464	0.118344901358	0.0386554597998	0.0658375113309	0.0	0.444636957803
82632	coor_1525639	26	0	273143	0.00223119735587	-0.0801132719428	0.0261699192666	0.0658319838522	0.0	0.444636957803
69771	coor_1255973	26	0	225576	0.00223558755405	-0.21624553984	0.0706527298181	0.0658193262021	0.0	0.444636957803
12972	coor_264085	26	0	45673	0.00225644024119	-0.117057479226	0.0382804920453	0.0657595136109	0.0	0.444636957803
80067	coor_1467099	26	0	264613	0.00227521501795	-0.223047864116	0.0730013506683	0.065706092561	0.0	0.444636957803
47359	coor_842666	26	0	154979	0.00227854877096	0.168445028066	0.0551383437701	0.0656966490404	0.0	0.444636957803
108750	coor_2048196	26	0	364596	0.0022884695963	-0.117738901983	0.0385568571585	0.065668620961	0.0	0.444636957803
76838	coor_1381354	26	0	249336	0.00229299633652	-0.171383924381	0.056135350094	0.0656558690586	0.0	0.444636957803
76065	coor_1358737	26	0	246409	0.00229598521496	-0.149484168834	0.0489685684658	0.0656474619629	0.0	0.444636957803
80307	coor_1473816	26	0	265651	0.0023135002058	0.131557889216	0.0431285866298	0.0655983963459	0.0	0.444636957803
39400	coor_666720	26	0	123347	0.00234051671848	-0.272237255535	0.0893500885978	0.065523376259	0.0	0.444636957803
39411	coor_667167	26	0	123423	0.00234051671848	-0.272237255535	0.0893500885978	0.065523376259	0.0	0.444636957803
82676	coor_1525940	26	0	273223	0.00234330266933	-0.0840210963752	0.0275795371201	0.0655156852985	0.0	0.444636957803
82675	coor_1525937	26	0	273222	0.00234330266933	-0.0840210963752	0.0275795371201	0.0655156852985	0.0	0.444636957803
82674	coor_1525928	26	0	273220	0.00234330266933	-0.0840210963752	0.0275795371201	0.0655156852985	0.0	0.444636957803
70111	coor_1258207	26	0	226080	0.00235096956472	-0.271082886464	0.0890105271001	0.0654945630053	0.0	0.444636957803
42597	coor_764675	26	0	140127	0.0023584293169	0.0810876600364	0.0266336398828	0.0654740718034	0.0	0.444636957803
81448	coor_1499960	26	0	269935	0.00235994672419	-0.0796324738482	0.0261573463056	0.0654699108953	0.0	0.444636957803
12369	coor_254324	26	0	43998	0.00236366726594	-0.0920118526368	0.0302283995085	0.0654597190851	0.0	0.444636957803
4597	coor_103092	26	0	17345	0.0023711885001	-0.269622408069	0.0886062517239	0.065439160655	0.0	0.444636957803
21012	coor_339810	26	0	62421	0.00238557711162	-0.172716570029	0.0567941361088	0.065399996731	0.0	0.444636957803
65661	coor_1162887	26	0	217511	0.00238669111377	-0.113644367123	0.0373712452927	0.065396973583	0.0	0.444636957803
60300	coor_1079620	26	0	199970	0.00238858964041	-0.140955442068	0.0463559885323	0.0653918243876	0.0	0.444636957803
32	coor_2366	26	0	313	0.0024105471435	-0.24555133269	0.0808280096525	0.0653325416172	0.0	0.444636957803
20838	coor_337455	26	0	61906	0.00241378685108	-0.233489275997	0.0768678343354	0.0653238366237	0.0	0.444636957803
53324	coor_955184	26	0	174417	0.00243039860663	-0.303747043649	0.100066053586	0.0652793685383	0.0	0.444636957803
53323	coor_955157	26	0	174414	0.00243039860663	-0.303747043649	0.100066053586	0.0652793685383	0.0	0.444636957803
24798	coor_419953	26	0	76572	0.00243069127101	-0.152483197694	0.0502344811928	0.0652785875985	0.0	0.444636957803
82450	coor_1523171	26	0	272779	0.00243099475759	-0.0715366665179	0.023567528424	0.0652777778717	0.0	0.444636957803
90729	coor_1657193	26	0	298901	0.00244020665503	-0.203544940345	0.0670825568773	0.0652532436705	0.0	0.444636957803
60286	coor_1079428	26	0	199927	0.00244048816895	0.198624562848	0.0654616960283	0.0652524952444	0.0	0.444636957803
88913	coor_1619571	26	0	293053	0.00246185599637	0.097942313778	0.0323074735389	0.0651959163994	0.0	0.444636957803
39131	coor_662177	26	0	122478	0.00246244828681	0.1406718316	0.0464034455314	0.0651943545074	0.0	0.444636957803
60249	coor_1078257	26	0	199664	0.00247061174443	-0.1223839126	0.040384176118	0.0651728620876	0.0	0.444636957803
37575	coor_634422	26	0	117032	0.00248972300359	-0.207922345025	0.0686630691944	0.0651227995854	0.0	0.444636957803
4463	coor_101685	26	0	17058	0.0025055663948	-0.237108454705	0.0783511447988	0.0650815630082	0.0	0.444636957803
4977	coor_112746	26	0	18741	0.00251142032272	0.0583997310102	0.0193023802501	0.0650663869156	0.0	0.444636957803
32550	coor_553652	26	0	102162	0.00251253084595	0.162480120567	0.0537055942756	0.0650635115747	0.0	0.444636957803
4591	coor_102947	26	0	17327	0.00252584322695	-0.266751174852	0.0882177834076	0.0650291336025	0.0	0.444636957803
4582	coor_102854	26	0	17307	0.00252584322695	-0.266751174852	0.0882177834076	0.0650291336025	0.0	0.444636957803
4593	coor_102951	26	0	17329	0.00252584322695	-0.266751174852	0.0882177834076	0.0650291336025	0.0	0.444636957803
4592	coor_102950	26	0	17328	0.00252584322695	-0.266751174852	0.0882177834076	0.0650291336025	0.0	0.444636957803
98143	coor_1790370	26	0	322648	0.00254133584012	0.124018519615	0.0410396225704	0.064989333293	0.0	0.444636957803
103255	coor_1907264	26	0	342223	0.00254818414758	-0.143637898894	0.0475448483678	0.064971810722	0.0	0.444636957803
15189	coor_290785	26	0	50839	0.00258121430577	-0.20823917169	0.0690177024209	0.0648878970877	0.0	0.444636957803
106734	coor_2002761	26	0	356298	0.0025822328183	0.139776644276	0.0463286843109	0.0648853251683	0.0	0.444636957803
4532	coor_102279	26	0	17194	0.00258434237236	-0.286171292336	0.0948587088602	0.0648800011283	0.0	0.444636957803
2233	coor_52874	26	0	8092	0.0026135084549	-0.216138832904	0.0717259502244	0.0648067966113	0.0	0.444636957803
24232	coor_408342	26	0	74750	0.00263168308525	-0.267923987229	0.0889732925497	0.0647615563042	0.0	0.444636957803
84840	coor_1561524	26	0	279980	0.00263487241769	-0.356839525924	0.118515263413	0.0647536468661	0.0	0.444636957803
4857	coor_109852	26	0	18277	0.002642075833	0.116755147766	0.0387880090098	0.0647358147696	0.0	0.444636957803
43199	coor_776823	26	0	142354	0.00270510306346	-0.136387215497	0.0454187203689	0.0645816570639	0.0	0.444636957803
65327	coor_1159905	26	0	216775	0.00271601259826	-0.133295529428	0.0444073430881	0.0645553071065	0.0	0.444636957803
87964	coor_1612870	26	0	291411	0.00272201481105	-0.107854152822	0.0359396421405	0.0645408510577	0.0	0.444636957803
110770	coor_2092529	26	0	371398	0.00278307745092	-0.14894061463	0.0497432140453	0.0643954158697	0.0	0.444636957803
47530	coor_846230	26	0	155465	0.00279924171025	0.148615840379	0.0496641836063	0.0643574045593	0.0	0.444636957803
172	coor_6618	26	0	1118	0.00282042587247	-0.15219540392	0.0508997186498	0.064307890771	0.0	0.444636957803
90391	coor_1652350	26	0	297910	0.00284038783646	0.160288996372	0.0536453357586	0.0642615432165	0.0	0.444636957803
53842	coor_972452	26	0	177541	0.0028634373953	0.05949763306	0.0199291497895	0.0642083951775	0.0	0.444636957803
9851	coor_211923	26	0	36173	0.00287255609123	-0.0854944963581	0.0286463528786	0.0641874768328	0.0	0.444636957803
82715	coor_1526786	26	0	273285	0.00288765410507	-0.0783106004758	0.0262534391985	0.0641529747095	0.0	0.444636957803
30791	coor_534435	26	0	97249	0.00289675952282	-0.138833956978	0.046558853589	0.0641322463843	0.0	0.444636957803
41020	coor_722951	26	0	132905	0.0028979587504	0.0756317358327	0.0253646677739	0.0641295207942	0.0	0.444636957803
4607	coor_103354	26	0	17366	0.00290759455328	-0.285572496486	0.0958054430381	0.0641076579225	0.0	0.444636957803
56127	coor_1024283	26	0	188056	0.00291464395643	-0.119182740754	0.0399940793624	0.0640917052049	0.0	0.444636957803
20769	coor_336666	26	0	61720	0.00294662926189	-0.222037831844	0.0745931752504	0.0640197620008	0.0	0.444636957803
44726	coor_803233	26	0	147058	0.00294813613959	0.161516847253	0.0542641385882	0.0640163902391	0.0	0.444636957803
85768	coor_1579239	26	0	283646	0.00295509681682	-0.419832432385	0.141083765231	0.0640008355238	0.0	0.444636957803
47517	coor_846128	26	0	155439	0.00296268076019	0.150985264383	0.0507517300419	0.063983926008	0.0	0.444636957803
4807	coor_109498	26	0	18175	0.00296639258287	-0.207734500234	0.0698363009145	0.0639756643351	0.0	0.444636957803
4530	coor_102247	26	0	17188	0.00297508410196	-0.277745516495	0.0934009488519	0.0639563558071	0.0	0.444636957803
100693	coor_1843182	26	0	332282	0.00297538788333	0.140401665849	0.0472151188196	0.0639556818763	0.0	0.444636957803
39122	coor_662057	26	0	122458	0.00299424268593	0.136092158161	0.0457958783909	0.0639139752938	0.0	0.444636957803
12370	coor_254327	26	0	43999	0.00303674211703	-0.089185989753	0.0300556309056	0.0638208382587	0.0	0.444636957803
4465	coor_101692	26	0	17061	0.0030382359356	-0.234671309479	0.0790881523961	0.0638175862352	0.0	0.444636957803
4464	coor_101686	26	0	17059	0.0030382359356	-0.234671309479	0.0790881523961	0.0638175862352	0.0	0.444636957803
47520	coor_846137	26	0	155443	0.00308141159621	0.150098212247	0.0506600263899	0.0637242175306	0.0	0.444636957803
82714	coor_1526771	26	0	273284	0.0030844845312	-0.0796016487031	0.0268693474758	0.0637176177474	0.0	0.444636957803
82713	coor_1526741	26	0	273282	0.0030844845312	-0.0796016487031	0.0268693474758	0.0637176177474	0.0	0.444636957803
82709	coor_1526669	26	0	273275	0.0030844845312	-0.0796016487031	0.0268693474758	0.0637176177474	0.0	0.444636957803
4023	coor_95159	26	0	15851	0.00309845308713	-0.11684234419	0.0394584630529	0.0636876926078	0.0	0.444636957803
65313	coor_1159806	26	0	216747	0.00310072925651	-0.178598013905	0.0603184033956	0.0636828279725	0.0	0.444636957803
626	coor_29082	26	0	3556	0.00310140177566	-0.107325413481	0.0362481311426	0.0636813912855	0.0	0.444636957803
628	coor_29096	26	0	3558	0.00310140177566	-0.107325413481	0.0362481311426	0.0636813912855	0.0	0.444636957803
25467	coor_433760	26	0	79089	0.00312154674409	0.17521011284	0.0592155963	0.0636384871162	0.0	0.444636957803
103248	coor_1907231	26	0	342216	0.00312504904466	-0.144972920448	0.0490021079565	0.063631053771	0.0	0.444636957803
4966	coor_112679	26	0	18728	0.00313899484874	0.0612586856762	0.0207156192804	0.063601530027	0.0	0.444636957803
2162	coor_50895	26	0	7646	0.00314084522712	-0.21644902017	0.0732002673157	0.0635976216958	0.0	0.444636957803
85662	coor_1577084	26	0	283210	0.00314372515384	0.172526910135	0.0583519761292	0.0635915429444	0.0	0.444636957803
80068	coor_1467118	26	0	264615	0.00317005586966	-0.179875820026	0.0608907286838	0.0635361998737	0.0	0.444636957803
81474	coor_1500192	26	0	269966	0.00317841406091	0.0929925082075	0.0314880908651	0.0635187197911	0.0	0.444636957803
50284	coor_899910	26	0	165790	0.00318228865179	-0.101953369551	0.0345267329973	0.0635106307806	0.0	0.444636957803
11198	coor_234460	26	0	39952	0.00318698361332	-0.340449320316	0.115311758074	0.0635008410878	0.0	0.444636957803
79903	coor_1463494	26	0	264129	0.00319901943927	-0.222181634488	0.0752837487415	0.0634758044683	0.0	0.444636957803
4424	coor_101256	26	0	16971	0.00320175148703	-0.287107132617	0.097291751395	0.0634701332801	0.0	0.444636957803
21959	coor_351411	26	0	65183	0.00322212253306	-0.170806148967	0.0579195527065	0.0634279854315	0.0	0.444636957803
4573	coor_102709	26	0	17285	0.00323329271478	-0.274735323797	0.0931953843731	0.0634049771374	0.0	0.444636957803
60285	coor_1079425	26	0	199926	0.00323553463824	0.176395159554	0.0598409204075	0.0634003679555	0.0	0.444636957803
15523	coor_292776	26	0	51384	0.00324787980878	-0.0795770948677	0.0270068490741	0.0633750394296	0.0	0.444636957803
4354	coor_100533	26	0	16805	0.00325921564239	-0.285385754031	0.0968897082143	0.0633518588351	0.0	0.444636957803
4359	coor_100584	26	0	16817	0.00325921564239	-0.285385754031	0.0968897082143	0.0633518588351	0.0	0.444636957803
60280	coor_1079383	26	0	199917	0.00326885830245	0.182651632977	0.0620303539878	0.0633321983067	0.0	0.444636957803
41072	coor_724348	26	0	133153	0.00329536049412	-0.233713196373	0.0794390905765	0.0632784334012	0.0	0.444636957803
87933	coor_1612688	26	0	291363	0.00329655449747	-0.128430281518	0.0436551104112	0.0632760204081	0.0	0.444636957803
115359	coor_2173051	26	0	384179	0.00331196820942	0.106311954501	0.0361546346727	0.0632449416429	0.0	0.444636957803
85955	coor_1583299	26	0	284576	0.00331536890617	-0.272258803042	0.0925999943662	0.0632381025269	0.0	0.444636957803
100695	coor_1843202	26	0	332285	0.00331955048272	0.138022837893	0.0469502501917	0.0632297017364	0.0	0.444636957803
88889	coor_1619168	26	0	292971	0.00333293811973	-0.15420714393	0.0524779088475	0.0632028705911	0.0	0.444636957803
88888	coor_1619167	26	0	292970	0.00333293811973	-0.15420714393	0.0524779088475	0.0632028705911	0.0	0.444636957803
3558	coor_83221	26	0	13919	0.00333363285585	-0.0724869214322	0.0246684163697	0.0632014808983	0.0	0.444636957803
15136	coor_290438	26	0	50741	0.00334967964446	-0.207858814855	0.0707735639461	0.0631694553539	0.0	0.444636957803
50538	coor_905977	26	0	166898	0.00335637054154	-0.336769331513	0.114690396095	0.0631561431544	0.0	0.444636957803
81470	coor_1500178	26	0	269962	0.0033675639796	0.0935972692178	0.0318868124163	0.063133926603	0.0	0.444636957803
60465	coor_1081257	26	0	200388	0.00337995707363	0.153943432618	0.0524660622178	0.0631094072411	0.0	0.444636957803
61351	coor_1094572	26	0	203073	0.00338114978506	0.157756983568	0.0537677881982	0.0631070518146	0.0	0.444636957803
88071	coor_1613239	26	0	291532	0.00338431594027	-0.14857419807	0.0506430848001	0.0631008027976	0.0	0.444636957803
4369	coor_100685	26	0	16836	0.00338546704233	-0.273722607416	0.0933046129378	0.0630985321944	0.0	0.444636957803
4988	coor_113030	26	0	18770	0.00338949495134	0.0550004434568	0.0187505282637	0.0630905924791	0.0	0.444636957803
4540	coor_102321	26	0	17205	0.00340312267913	-0.262910108826	0.0896684895227	0.0630637933419	0.0	0.444636957803
27210	coor_470881	26	0	85413	0.00340327980985	-0.0721067403856	0.0245929465105	0.0630634849117	0.0	0.444636957803
3451	coor_81856	26	0	13645	0.00340873092565	-0.177779556481	0.0606443647999	0.0630527929871	0.0	0.444636957803
14055	coor_272217	26	0	48023	0.00342373999004	-0.139650547928	0.0476600341469	0.063023434091	0.0	0.444636957803
108054	coor_2023849	26	0	360992	0.00343128942419	-0.213614653337	0.0729196572733	0.0630087110409	0.0	0.444636957803
80016	coor_1466346	26	0	264481	0.00344343592018	-0.220353138256	0.0752482400087	0.0629850844427	0.0	0.444636957803
80014	coor_1466325	26	0	264479	0.00344343592018	-0.220353138256	0.0752482400087	0.0629850844427	0.0	0.444636957803
103254	coor_1907257	26	0	342222	0.00345331151483	-0.14173128986	0.0484145009709	0.0629659308655	0.0	0.444636957803
82705	coor_1526210	26	0	273256	0.00345404823376	-0.0764939708271	0.0261304450619	0.0629645040072	0.0	0.444636957803
82716	coor_1526801	26	0	273287	0.00345404823376	-0.0764939708271	0.0261304450619	0.0629645040072	0.0	0.444636957803
82712	coor_1526738	26	0	273281	0.00345404823376	-0.0764939708271	0.0261304450619	0.0629645040072	0.0	0.444636957803
58858	coor_1053325	26	0	194936	0.00346367103276	-0.15289222603	0.0522436978028	0.0629458921937	0.0	0.444636957803
101688	coor_1880570	26	0	336679	0.00346570454264	-0.20163933066	0.0689050346386	0.0629419651266	0.0	0.444636957803
80074	coor_1467133	26	0	264622	0.00346586822786	-0.213782980137	0.0730551815294	0.0629416491127	0.0	0.444636957803
87934	coor_1612689	26	0	291364	0.003481730981	-0.128799247355	0.0440355048776	0.0629110883745	0.0	0.444636957803
68984	coor_1250189	26	0	224466	0.00349964772931	-0.134124330884	0.0458812740871	0.0628767223747	0.0	0.444636957803
113603	coor_2149717	26	0	379120	0.0035083166169	-0.119181098132	0.0407802802192	0.0628601520336	0.0	0.444636957803
82070	coor_1516102	26	0	271982	0.00352689891593	-0.0721166089695	0.0246901481555	0.0628247575518	0.0	0.444636957803
82069	coor_1516084	26	0	271981	0.00352689891593	-0.0721166089695	0.0246901481555	0.0628247575518	0.0	0.444636957803
82068	coor_1516058	26	0	271980	0.00352689891593	-0.0721166089695	0.0246901481555	0.0628247575518	0.0	0.444636957803
82067	coor_1516054	26	0	271979	0.00352689891593	-0.0721166089695	0.0246901481555	0.0628247575518	0.0	0.444636957803
82066	coor_1516042	26	0	271978	0.00352689891593	-0.0721166089695	0.0246901481555	0.0628247575518	0.0	0.444636957803
82065	coor_1516027	26	0	271976	0.00352689891593	-0.0721166089695	0.0246901481555	0.0628247575518	0.0	0.444636957803
50513	coor_905832	26	0	166850	0.00354074582879	-0.235799435508	0.0807631927884	0.0627984928396	0.0	0.444636957803
89768	coor_1639823	26	0	295827	0.00354589504297	-0.138361346191	0.0473972505846	0.0627887496675	0.0	0.444636957803
81475	coor_1500200	26	0	269967	0.00355506743247	0.0925924595245	0.0317273870832	0.0627714257975	0.0	0.444636957803
81477	coor_1500203	26	0	269969	0.00355506743247	0.0925924595245	0.0317273870832	0.0627714257975	0.0	0.444636957803
76305	coor_1365968	26	0	247133	0.00356216049685	-0.260798023762	0.0893831905789	0.062758056983	0.0	0.444636957803
76300	coor_1365648	26	0	247115	0.00356216049685	-0.260798023762	0.0893831905789	0.062758056983	0.0	0.444636957803
76263	coor_1364719	26	0	247055	0.00356216049685	-0.260798023762	0.0893831905789	0.062758056983	0.0	0.444636957803
33579	coor_566430	26	0	104789	0.00359881433764	0.100165964152	0.0343676068504	0.0626893560805	0.0	0.444636957803
33580	coor_566439	26	0	104790	0.00359881433764	0.100165964152	0.0343676068504	0.0626893560805	0.0	0.444636957803
47536	coor_846263	26	0	155474	0.00359973292825	0.1473574402	0.0505607028488	0.0626876425343	0.0	0.444636957803
47516	coor_846125	26	0	155438	0.00359987085872	0.147725951733	0.0506873539057	0.062687385272	0.0	0.444636957803
84884	coor_1561907	26	0	280087	0.00360413153923	-0.375608772653	0.128894324694	0.0626794428344	0.0	0.444636957803
85770	coor_1579277	26	0	283652	0.00360413153923	-0.375608772653	0.128894324694	0.0626794428344	0.0	0.444636957803
20621	coor_334729	26	0	61286	0.00362225737229	0.0940135169049	0.0322792034167	0.0626457491227	0.0	0.444636957803
12429	coor_254923	26	0	44106	0.00363462451839	-0.123155436588	0.0423005014248	0.0626228479386	0.0	0.444636957803
39534	coor_671697	26	0	124240	0.00363619950715	-0.250388166447	0.0860054551002	0.0626199364976	0.0	0.444636957803
95587	coor_1738034	26	0	315279	0.00364672764743	0.0613462444027	0.0210782961309	0.0626005041157	0.0	0.444636957803
39125	coor_662099	26	0	122469	0.00364740222031	0.142784494019	0.04906109397	0.0625992607571	0.0	0.444636957803
4553	coor_102467	26	0	17237	0.00366324933147	-0.248034625654	0.0852651506526	0.0625701116458	0.0	0.444636957803
4549	coor_102419	26	0	17231	0.00366324933147	-0.248034625654	0.0852651506526	0.0625701116458	0.0	0.444636957803
4547	coor_102400	26	0	17228	0.00366324933147	-0.248034625654	0.0852651506526	0.0625701116458	0.0	0.444636957803
64199	coor_1139725	26	0	212883	0.00366567950891	-0.116011919222	0.0398834704596	0.062565651724	0.0	0.444636957803
1383	coor_41170	26	0	5771	0.00367583470329	0.0544986510351	0.0187415616343	0.0625470436825	0.0	0.444636957803
47449	coor_845514	26	0	155284	0.00367631251596	0.127948366786	0.0440008295787	0.0625461693055	0.0	0.444636957803
80259	coor_1472462	26	0	265385	0.0036851481634	-0.100626287129	0.0346138703125	0.0625300190242	0.0	0.444636957803
66799	coor_1196739	26	0	220405	0.00368672559874	0.0978847706381	0.0336723882418	0.0625271394031	0.0	0.444636957803
20258	coor_332074	26	0	60515	0.00369366252262	0.138345585405	0.0476005878122	0.0625144892629	0.0	0.444636957803
83147	coor_1530966	26	0	274388	0.00372071372423	-0.0831023688132	0.0286156202411	0.0624653641344	0.0	0.444636957803
83153	coor_1530994	26	0	274397	0.00372071372423	-0.0831023688132	0.0286156202411	0.0624653641344	0.0	0.444636957803
89352	coor_1633892	26	0	294704	0.0037361291614	0.140094020394	0.0482618301027	0.0624375145571	0.0	0.444636957803
767	coor_31530	26	0	3897	0.00375245963577	0.059192964031	0.0204013799237	0.0624081254948	0.0	0.444636957803
82239	coor_1519050	26	0	272277	0.00375291906534	0.0747343835724	0.0257582098699	0.0624073003658	0.0	0.444636957803
8090	coor_155507	26	0	26299	0.00377236919786	0.158018057811	0.0544935958219	0.0623724520877	0.0	0.444636957803
105370	coor_1962691	26	0	351173	0.00377621230812	-0.249488735692	0.0860473871868	0.0623655858034	0.0	0.444636957803
47529	coor_846209	26	0	155459	0.0037801927689	0.134383876058	0.0463536120546	0.0623584808095	0.0	0.444636957803
30956	coor_535976	26	0	97671	0.0037867311211	0.153183167754	0.0528480499943	0.062346824795	0.0	0.444636957803
30458	coor_526946	26	0	95668	0.00380443381791	0.163521568357	0.0564433874534	0.0623153574322	0.0	0.444636957803
9912	coor_213392	26	0	36397	0.00381099231903	-0.132635490524	0.045790892741	0.06230373314	0.0	0.444636957803
2802	coor_63376	26	0	10768	0.00381522917673	-0.280109885882	0.0967164359142	0.0622962333843	0.0	0.444636957803
2451	coor_59938	26	0	9759	0.00381522917673	-0.280109885882	0.0967164359142	0.0622962333843	0.0	0.444636957803
2782	coor_63077	26	0	10688	0.00381522917673	-0.280109885882	0.0967164359142	0.0622962333843	0.0	0.444636957803
65179	coor_1158267	26	0	216455	0.00385608236569	-0.107625044156	0.0372039357556	0.0622243037054	0.0	0.444636957803
50563	coor_906195	26	0	166951	0.0038762437222	-0.336981140937	0.116554258294	0.0621890604843	0.0	0.444636957803
4844	coor_109794	26	0	18254	0.00389182684186	-0.24078948014	0.083320193555	0.0621619341182	0.0	0.444636957803
66932	coor_1205184	26	0	220746	0.0038940599259	0.125495821906	0.0434279406943	0.0621580549495	0.0	0.444636957803
114426	coor_2164109	26	0	381793	0.00390090463937	0.101781926566	0.035228483962	0.0621461773244	0.0	0.444636957803
85757	coor_1579065	26	0	283613	0.0039268074585	0.142791630226	0.0494584257946	0.0621013987675	0.0	0.444636957803
82701	coor_1526063	26	0	273249	0.00393009940354	-0.0802150590995	0.0277864627331	0.0620957271503	0.0	0.444636957803
82678	coor_1525961	26	0	273225	0.00393009940354	-0.0802150590995	0.0277864627331	0.0620957271503	0.0	0.444636957803
82679	coor_1525965	26	0	273226	0.00393009940354	-0.0802150590995	0.0277864627331	0.0620957271503	0.0	0.444636957803
82680	coor_1525967	26	0	273227	0.00393009940354	-0.0802150590995	0.0277864627331	0.0620957271503	0.0	0.444636957803
82702	coor_1526069	26	0	273250	0.00393009940354	-0.0802150590995	0.0277864627331	0.0620957271503	0.0	0.444636957803
82684	coor_1525982	26	0	273231	0.00393009940354	-0.0802150590995	0.0277864627331	0.0620957271503	0.0	0.444636957803
82685	coor_1525988	26	0	273232	0.00393009940354	-0.0802150590995	0.0277864627331	0.0620957271503	0.0	0.444636957803
82686	coor_1525994	26	0	273233	0.00393009940354	-0.0802150590995	0.0277864627331	0.0620957271503	0.0	0.444636957803
82689	coor_1526007	26	0	273236	0.00393009940354	-0.0802150590995	0.0277864627331	0.0620957271503	0.0	0.444636957803
82681	coor_1525976	26	0	273228	0.00393009940354	-0.0802150590995	0.0277864627331	0.0620957271503	0.0	0.444636957803
82690	coor_1526017	26	0	273237	0.00393009940354	-0.0802150590995	0.0277864627331	0.0620957271503	0.0	0.444636957803
82691	coor_1526018	26	0	273238	0.00393009940354	-0.0802150590995	0.0277864627331	0.0620957271503	0.0	0.444636957803
82700	coor_1526054	26	0	273248	0.00393009940354	-0.0802150590995	0.0277864627331	0.0620957271503	0.0	0.444636957803
82693	coor_1526025	26	0	273240	0.00393009940354	-0.0802150590995	0.0277864627331	0.0620957271503	0.0	0.444636957803
82695	coor_1526039	26	0	273243	0.00393009940354	-0.0802150590995	0.0277864627331	0.0620957271503	0.0	0.444636957803
82696	coor_1526045	26	0	273244	0.00393009940354	-0.0802150590995	0.0277864627331	0.0620957271503	0.0	0.444636957803
82697	coor_1526046	26	0	273245	0.00393009940354	-0.0802150590995	0.0277864627331	0.0620957271503	0.0	0.444636957803
82698	coor_1526049	26	0	273246	0.00393009940354	-0.0802150590995	0.0277864627331	0.0620957271503	0.0	0.444636957803
82699	coor_1526051	26	0	273247	0.00393009940354	-0.0802150590995	0.0277864627331	0.0620957271503	0.0	0.444636957803
108736	coor_2047716	26	0	364536	0.00394973018079	0.0655267616691	0.0227108275684	0.0620619949742	0.0	0.444636957803
43474	coor_782670	26	0	143659	0.00395922467889	0.131141242791	0.0454640152317	0.062045734836	0.0	0.444636957803
47519	coor_846134	26	0	155442	0.0039787020376	0.147512662377	0.0511671780889	0.0620124886466	0.0	0.444636957803
80182	coor_1470338	26	0	264931	0.00398396927689	-0.143539891698	0.0497963846627	0.0620035232883	0.0	0.444636957803
65396	coor_1160728	26	0	216941	0.00401125595948	-0.171425591012	0.0595149864536	0.0619572501378	0.0	0.444636957803
65394	coor_1160726	26	0	216939	0.00401125595948	-0.171425591012	0.0595149864536	0.0619572501378	0.0	0.444636957803
65398	coor_1160731	26	0	216944	0.00401125595948	-0.171425591012	0.0595149864536	0.0619572501378	0.0	0.444636957803
13074	coor_264487	26	0	45840	0.00401316739531	-0.133448372244	0.046332602837	0.0619540194107	0.0	0.444636957803
107942	coor_2022077	26	0	360513	0.00401734706005	-0.193761670291	0.067280772365	0.0619469597623	0.0	0.444636957803
89550	coor_1636411	26	0	295115	0.00401946755742	-0.143201004218	0.0497272395825	0.0619433806909	0.0	0.444636957803
20921	coor_338508	26	0	62168	0.00406931613631	-0.211712360514	0.0736179328873	0.0618597336031	0.0	0.444636957803
88081	coor_1613278	26	0	291544	0.00408622849814	-0.129243661187	0.0449619584639	0.0618315653338	0.0	0.444636957803
4481	coor_101910	26	0	17097	0.00409133662744	-0.268773670167	0.0935152703968	0.0618230783141	0.0	0.444636957803
2202	coor_51961	26	0	7919	0.00410410552035	-0.192253463229	0.0669143583175	0.0618019051023	0.0	0.444636957803
44798	coor_803896	26	0	147207	0.00411927637181	-0.14235938123	0.049568774407	0.0617768265092	0.0	0.444636957803
44813	coor_804083	26	0	147237	0.00411927637181	-0.14235938123	0.049568774407	0.0617768265092	0.0	0.444636957803
44793	coor_803828	26	0	147191	0.00411927637181	-0.14235938123	0.049568774407	0.0617768265092	0.0	0.444636957803
30974	coor_536276	26	0	97740	0.00412342223461	0.105552157221	0.0367567807189	0.061769987649	0.0	0.444636957803
49416	coor_880176	26	0	162628	0.00414126995105	0.0776498109175	0.0270531656085	0.0617406177377	0.0	0.444636957803
4457	coor_101643	26	0	17049	0.00416378459404	-0.224285001314	0.0781877033205	0.0617037312807	0.0	0.444636957803
6762	coor_133920	26	0	22844	0.00419220110254	0.141351777651	0.0493136027292	0.0616574328954	0.0	0.444636957803
97025	coor_1761193	26	0	318899	0.00419976626908	0.128911789023	0.044982637118	0.0616451550951	0.0	0.444636957803
39824	coor_682882	26	0	126133	0.0042219938267	-0.163716051633	0.0571607486203	0.061609196771	0.0	0.444636957803
98142	coor_1790364	26	0	322647	0.00422452004386	0.11682236725	0.0407907311949	0.0616051208839	0.0	0.444636957803
3272	coor_79749	26	0	13111	0.00422540467363	-0.235480314072	0.082224301155	0.0616036941135	0.0	0.444636957803
12478	coor_255327	26	0	44216	0.00423325468674	-0.124971318795	0.0436461016115	0.0615910451098	0.0	0.444636957803
6715	coor_133721	26	0	22778	0.00423597038889	0.0937691222046	0.0327511003897	0.0615866741521	0.0	0.444636957803
65638	coor_1162671	26	0	217448	0.00423822824879	-0.106674143885	0.0372606925739	0.0615830420307	0.0	0.444636957803
40214	coor_697639	26	0	128356	0.00425482568628	0.141624399493	0.0494901198554	0.0615563961516	0.0	0.444636957803
34039	coor_573746	26	0	105828	0.00425647234521	-0.0653915068586	0.0228518021554	0.0615537577094	0.0	0.444636957803
4534	coor_102287	26	0	17198	0.00425673024067	-0.259299336423	0.0906156983099	0.0615533445672	0.0	0.444636957803
4535	coor_102289	26	0	17199	0.00425673024067	-0.259299336423	0.0906156983099	0.0615533445672	0.0	0.444636957803
4536	coor_102292	26	0	17200	0.00425673024067	-0.259299336423	0.0906156983099	0.0615533445672	0.0	0.444636957803
4539	coor_102310	26	0	17203	0.00425673024067	-0.259299336423	0.0906156983099	0.0615533445672	0.0	0.444636957803
47505	coor_846066	26	0	155420	0.00427430927855	0.150159835031	0.0524994719593	0.0615252367106	0.0	0.444636957803
47510	coor_846086	26	0	155427	0.00428877785585	0.150132143662	0.0525095425127	0.0615021807833	0.0	0.444636957803
50633	coor_906621	26	0	167079	0.00429675872983	-0.295072057092	0.103224449347	0.0614894932678	0.0	0.444636957803
67673	coor_1230853	26	0	222488	0.0043014359983	-0.0935206669823	0.0327201085145	0.0614820675474	0.0	0.444636957803
24801	coor_419968	26	0	76579	0.00431558049569	0.134803802116	0.0471811172981	0.0614596559074	0.0	0.444636957803
81471	coor_1500182	26	0	269963	0.00433153310716	0.0903370911228	0.0316308558116	0.0614344590711	0.0	0.444636957803
79605	coor_1458885	26	0	263294	0.00434010713543	-0.16707754295	0.0585138645727	0.0614209512789	0.0	0.444636957803
96789	coor_1752454	26	0	317961	0.00435101145412	-0.113408372173	0.0397289893592	0.0614038071556	0.0	0.444636957803
82305	coor_1519522	26	0	272385	0.00435658281285	0.0602015444924	0.0210926972896	0.0613950627038	0.0	0.444636957803
2197	coor_51847	26	0	7882	0.00436061153215	-0.189312509745	0.0663359045245	0.0613887457902	0.0	0.444636957803
40203	coor_696986	26	0	128258	0.00438774483024	-0.270686612167	0.0949155493068	0.0613463387609	0.0	0.444636957803
40168	coor_695202	26	0	127985	0.00438774483024	-0.270686612167	0.0949155493068	0.0613463387609	0.0	0.444636957803
102825	coor_1897354	26	0	339886	0.00440441600251	0.129612692532	0.0454676469058	0.0613204007998	0.0	0.444636957803
4378	coor_100731	26	0	16849	0.00442131834107	-0.257953149532	0.0905278339097	0.0612941937988	0.0	0.444636957803
7134	coor_140930	26	0	23773	0.00442182964851	-0.0988025585426	0.0346748917124	0.0612934024337	0.0	0.444636957803
90553	coor_1654729	26	0	298424	0.00442216472231	-0.13658685763	0.0479357497203	0.0612928838754	0.0	0.444636957803
43600	coor_783716	26	0	143888	0.00443236332836	-0.145566591431	0.0511004202774	0.0612771175701	0.0	0.444636957803
69985	coor_1257227	26	0	225880	0.00443269012471	-0.271258920262	0.0952248677603	0.0612766129101	0.0	0.444636957803
47509	coor_846080	26	0	155426	0.00443865691624	0.149240991212	0.0523986368656	0.0612674045245	0.0	0.444636957803
82707	coor_1526352	26	0	273264	0.00445778219681	-0.0785381770082	0.0275881261853	0.0612379643655	0.0	0.444636957803
31023	coor_536774	26	0	97884	0.0044632274144	0.139089460137	0.0488646882184	0.0612296032852	0.0	0.444636957803
31328	coor_540553	26	0	98847	0.00446664579774	0.107235345229	0.0376769902543	0.061224359108	0.0	0.444636957803
22564	coor_363567	26	0	66721	0.00446821829089	-0.239148540434	0.0840278306333	0.0612219479503	0.0	0.444636957803
113170	coor_2137312	26	0	377924	0.0044700484027	-0.147578857037	0.0518560621372	0.0612191427444	0.0	0.444636957803
24799	coor_419955	26	0	76573	0.00447663136127	0.133568195495	0.0469407740162	0.0612090609381	0.0	0.444636957803
13009	coor_264200	26	0	45730	0.00449812465115	-0.103507261063	0.0363958474498	0.0611762371505	0.0	0.444636957803
75583	coor_1350995	26	0	244789	0.00453205071987	0.110233210861	0.0387936612289	0.0611247143013	0.0	0.444636957803
79199	coor_1448963	26	0	261082	0.00457532689075	-0.250073187674	0.088100993343	0.0610594960116	0.0	0.444636957803
82453	coor_1523179	26	0	272784	0.00459498926983	-0.0688213993026	0.0242575791331	0.0610300485942	0.0	0.444636957803
27688	coor_477989	26	0	86714	0.00464148152472	-0.195281266664	0.0689094744123	0.0609608704042	0.0	0.444636957803
65294	coor_1159692	26	0	216721	0.00466115073368	-0.16954307456	0.0598558204733	0.0609317921774	0.0	0.444636957803
104917	coor_1954624	26	0	349574	0.00467516692586	-0.204337311387	0.0721641980456	0.0609111388284	0.0	0.444636957803
66810	coor_1197658	26	0	220440	0.00469854722416	0.143840679562	0.0508278306494	0.0608768114758	0.0	0.444636957803
15230	coor_291091	26	0	50918	0.00472296714778	-0.158242118767	0.0559496745667	0.0608411223219	0.0	0.444636957803
61353	coor_1094632	26	0	203085	0.0047361345241	0.135387401405	0.0478840780255	0.0608219477167	0.0	0.444636957803
107716	coor_2017159	26	0	359307	0.00475930174558	-0.182623101133	0.0646263469598	0.0607883278791	0.0	0.444636957803
39179	coor_662842	26	0	122621	0.00479127566382	0.147835646717	0.0523557247145	0.0607421702152	0.0	0.444636957803
82145	coor_1518346	26	0	272155	0.00481229017002	-0.0696308550847	0.0246719461809	0.0607119850651	0.0	0.444636957803
34042	coor_573755	26	0	105832	0.00482145811079	-0.0662625604616	0.0234835735793	0.0606988536007	0.0	0.444636957803
85805	coor_1579925	26	0	283785	0.00482355088113	0.135504858035	0.0480255494129	0.0606958592402	0.0	0.444636957803
81472	coor_1500185	26	0	269964	0.00483890045061	0.0899006530278	0.0318740919343	0.0606739327302	0.0	0.444636957803
114423	coor_2164085	26	0	381786	0.0048582459948	0.0985269597966	0.0349484560687	0.0606463874612	0.0	0.444636957803
25702	coor_441760	26	0	80245	0.00489535721521	0.108456140749	0.0385039275263	0.0605938228628	0.0	0.444636957803
15879	coor_294072	26	0	51832	0.00491087587718	-0.141476066773	0.0502448143056	0.0605719488643	0.0	0.444636957803
44843	coor_804680	26	0	147371	0.00492592780221	-0.13877043695	0.0493012009838	0.0605507923534	0.0	0.444636957803
44844	coor_804683	26	0	147372	0.00492592780221	-0.13877043695	0.0493012009838	0.0605507923534	0.0	0.444636957803
114977	coor_2169887	26	0	383311	0.00494493416339	0.0810236010564	0.0287981003283	0.0605241609281	0.0	0.444636957803
113660	coor_2150533	26	0	379273	0.00494974058107	-0.106915421597	0.0380050275585	0.0605174409055	0.0	0.444636957803
60269	coor_1079194	26	0	199865	0.00494974058107	-0.106915421597	0.0380050275585	0.0605174409055	0.0	0.444636957803
87832	coor_1612239	26	0	291221	0.00496899222145	-0.133521842065	0.0474839133245	0.0604905834882	0.0	0.444636957803
6468	coor_130506	26	0	22102	0.00498436502552	-0.154872262185	0.0550962334917	0.0604692047651	0.0	0.444636957803
8094	coor_155715	26	0	26330	0.0049885419453	-0.18276955714	0.0650270313688	0.0604634062813	0.0	0.444636957803
65269	coor_1159430	26	0	216673	0.00499027318299	-0.10289902552	0.0366115948169	0.0604610042284	0.0	0.444636957803
98140	coor_1790355	26	0	322645	0.00499861437299	0.115365457082	0.0410550461279	0.0604494415604	0.0	0.444636957803
66608	coor_1191868	26	0	219926	0.00501543966624	0.0765247502226	0.027243349653	0.0604261710719	0.0	0.444636957803
37572	coor_634407	26	0	117027	0.00502277431892	0.176642323886	0.0628964851472	0.060416048834	0.0	0.444636957803
34359	coor_577167	26	0	106384	0.00503674241406	-0.173132042523	0.0616663000814	0.060396808947	0.0	0.444636957803
88891	coor_1619179	26	0	292975	0.00503877238375	-0.142416901036	0.0507285117976	0.0603940168459	0.0	0.444636957803
107729	coor_2018057	26	0	359498	0.00505075823348	-0.197491476101	0.0703651790054	0.0603775517164	0.0	0.444636957803
47511	coor_846089	26	0	155428	0.00505268918245	0.14717384294	0.0524395791208	0.060374902447	0.0	0.444636957803
47507	coor_846071	26	0	155424	0.00505268918245	0.14717384294	0.0524395791208	0.060374902447	0.0	0.444636957803
47506	coor_846068	26	0	155421	0.00505268918245	0.14717384294	0.0524395791208	0.060374902447	0.0	0.444636957803
47504	coor_846062	26	0	155419	0.00505268918245	0.14717384294	0.0524395791208	0.060374902447	0.0	0.444636957803
114972	coor_2169797	26	0	383289	0.00505530727697	0.0759562159849	0.0270656094857	0.0603713118716	0.0	0.444636957803
80010	coor_1466309	26	0	264475	0.00505660797851	-0.207896035721	0.0740821492874	0.0603695286542	0.0	0.444636957803
24803	coor_420007	26	0	76588	0.00508313290494	-0.129207583706	0.0460699096889	0.0603332539763	0.0	0.444636957803
79665	coor_1459582	26	0	263432	0.00509989034755	0.135669984217	0.048392503533	0.0603104250457	0.0	0.444636957803
81465	coor_1500156	26	0	269956	0.00511187334481	0.0898595451684	0.0320609384461	0.0602941419298	0.0	0.444636957803
47450	coor_845516	26	0	155285	0.00511542890475	0.123088114446	0.0439200690647	0.0602893170835	0.0	0.444636957803
47527	coor_846200	26	0	155456	0.00512483949643	0.13200274325	0.0471109737598	0.0602765616416	0.0	0.444636957803
115616	coor_2175784	26	0	384778	0.00513540275635	0.134207013617	0.0479090658984	0.0602622690086	0.0	0.444636957803
102822	coor_1897327	26	0	339879	0.0051383694279	0.123858752415	0.0442179080391	0.0602582597253	0.0	0.444636957803
20820	coor_337320	26	0	61875	0.00513967645482	-0.268138940635	0.0957291389438	0.0602564940182	0.0	0.444636957803
83598	coor_1534137	26	0	275259	0.00514135439495	0.0984544970494	0.0351508810125	0.0602542278261	0.0	0.444636957803
11438	coor_239230	26	0	41000	0.00518408173869	0.187477759985	0.0669987095757	0.0601967450195	0.0	0.444636957803
60276	coor_1079372	26	0	199912	0.00518408173869	0.187477759985	0.0669987095757	0.0601967450195	0.0	0.444636957803
65718	coor_1163603	26	0	217675	0.00518408173869	0.187477759985	0.0669987095757	0.0601967450195	0.0	0.444636957803
49687	coor_890031	26	0	164122	0.00518408173869	0.187477759985	0.0669987095757	0.0601967450195	0.0	0.444636957803
60288	coor_1079455	26	0	199934	0.00518408173869	0.187477759985	0.0669987095757	0.0601967450195	0.0	0.444636957803
11442	coor_239284	26	0	41013	0.00518408173869	0.187477759985	0.0669987095757	0.0601967450195	0.0	0.444636957803
60278	coor_1079377	26	0	199914	0.00518408173869	0.187477759985	0.0669987095757	0.0601967450195	0.0	0.444636957803
11404	coor_238446	26	0	40826	0.00518408173869	0.187477759985	0.0669987095757	0.0601967450195	0.0	0.444636957803
65571	coor_1162173	26	0	217312	0.00520082877381	-0.101508800233	0.0362896434656	0.0601743312038	0.0	0.444636957803
44305	coor_797532	26	0	145760	0.00522561460262	0.0549835885681	0.0196676094498	0.0601412777711	0.0	0.444636957803
2216	coor_52286	26	0	7977	0.00527379462038	-0.175192608302	0.0627331727684	0.0600774297128	0.0	0.444636957803
82500	coor_1523402	26	0	272839	0.00528928138855	-0.0786384820707	0.028168563925	0.0600570184868	0.0	0.444636957803
65246	coor_1159200	26	0	216630	0.0052920180611	-0.109977820484	0.0393967893646	0.0600534172212	0.0	0.444636957803
65211	coor_1158876	26	0	216565	0.0052920180611	-0.109977820484	0.0393967893646	0.0600534172212	0.0	0.444636957803
12941	coor_263952	26	0	45622	0.00531905096491	-0.191661925603	0.0686988048725	0.0600179338767	0.0	0.444636957803
76796	coor_1380425	26	0	249156	0.00534860848681	0.154639949164	0.0554645543092	0.059979322508	0.0	0.444636957803
114413	coor_2164001	26	0	381764	0.00534870594135	0.0992147827138	0.035585341476	0.0599791955207	0.0	0.444636957803
79482	coor_1456355	26	0	262818	0.00537284116384	-0.218149447893	0.0782847198331	0.0599478104321	0.0	0.444636957803
97033	coor_1761660	26	0	318939	0.00539415770553	0.131678874843	0.0472759004419	0.0599201963344	0.0	0.444636957803
80011	coor_1466318	26	0	264476	0.0054163128984	-0.204813779218	0.0735683359559	0.059891599974	0.0	0.444636957803
10819	coor_226800	26	0	38492	0.00541825399048	-0.115817060513	0.0416027938321	0.0598890995801	0.0	0.444636957803
58348	coor_1041666	26	0	193137	0.0054330569687	0.147911599535	0.0531484734305	0.0598700578426	0.0	0.444636957803
113460	coor_2148247	26	0	378772	0.00543370238093	0.0946039769754	0.0339941347329	0.0598692286851	0.0	0.444636957803
34240	coor_575402	26	0	106183	0.00545142154665	-0.197712051907	0.0710711337053	0.0598464996032	0.0	0.444636957803
64134	coor_1137984	26	0	212624	0.00546770449257	-0.103828443722	0.0373360319338	0.0598256715024	0.0	0.444636957803
4467	coor_101707	26	0	17064	0.00547140299946	-0.210595903321	0.0757349153952	0.0598209484081	0.0	0.444636957803
84862	coor_1561712	26	0	280034	0.00550634329326	0.126976663865	0.0456976981759	0.0597764702524	0.0	0.444636957803
9717	coor_209039	26	0	35609	0.00551220588869	-0.131069915062	0.047176711746	0.0597690322607	0.0	0.444636957803
88893	coor_1619187	26	0	292978	0.00552676043707	-0.141940424504	0.0511052128032	0.0597505974122	0.0	0.444636957803
86140	coor_1591026	26	0	286045	0.00556489694936	0.122213319439	0.0440381052592	0.0597025004037	0.0	0.444636957803
11188	coor_234062	26	0	39872	0.00557062403818	0.17317689031	0.0624097678374	0.0596953031986	0.0	0.444636957803
60036	coor_1072746	26	0	198522	0.00560200434399	0.0543706986301	0.0196071604258	0.0596559857503	0.0	0.444636957803
77733	coor_1403051	26	0	253530	0.00562681205674	-0.172121982713	0.0621029527812	0.0596250436186	0.0	0.444636957803
8050	coor_154385	26	0	26052	0.00564445061869	0.151543677828	0.0546983255418	0.0596031181373	0.0	0.444636957803
45301	coor_813011	26	0	148833	0.00569842511424	-0.0975261869003	0.0352407825011	0.0595364071174	0.0	0.444636957803
89599	coor_1637585	26	0	295282	0.00571957528123	0.0711985574096	0.0257386500254	0.0595104212994	0.0	0.444636957803
4362	coor_100595	26	0	16822	0.00572451614258	-0.258428141622	0.0934326667421	0.0595043632685	0.0	0.444636957803
4382	coor_100812	26	0	16863	0.00572451614258	-0.258428141622	0.0934326667421	0.0595043632685	0.0	0.444636957803
50514	coor_905835	26	0	166851	0.00572565756288	-0.233189221076	0.0843097220705	0.0595029644337	0.0	0.444636957803
4914	coor_110995	26	0	18498	0.00572764108524	-0.218980049863	0.0791756317399	0.0595005341827	0.0	0.444636957803
20766	coor_336651	26	0	61716	0.00573318558827	-0.254188007191	0.0919161397205	0.0594937449685	0.0	0.444636957803
38894	coor_655588	26	0	121399	0.00573331295388	-0.158041399578	0.0571490123567	0.0594935890795	0.0	0.444636957803
82360	coor_1520651	26	0	272561	0.00579082553466	-0.0666595217621	0.0241331334779	0.0594235134807	0.0	0.444636957803
16270	coor_296187	26	0	52514	0.00579876409842	-0.0922647754805	0.0334085815947	0.059413890123	0.0	0.444636957803
4974	coor_112716	26	0	18737	0.00581082225477	0.0592591224574	0.0214627020289	0.059399295559	0.0	0.444636957803
39421	coor_667285	26	0	123461	0.00585147228143	-0.195658222618	0.0709229781845	0.0593502951069	0.0	0.444636957803
4851	coor_109825	26	0	18265	0.00585318054373	-0.247540303465	0.089732517283	0.0593482426508	0.0	0.444636957803
44794	coor_803851	26	0	147196	0.00587587028564	-0.137630348806	0.0499134984101	0.0593210322639	0.0	0.444636957803
44773	coor_803659	26	0	147158	0.00587587028564	-0.137630348806	0.0499134984101	0.0593210322639	0.0	0.444636957803
44815	coor_804137	26	0	147243	0.00588136093116	-0.137954915831	0.0500367686217	0.0593144619009	0.0	0.444636957803
4856	coor_109850	26	0	18276	0.00589180444839	-0.247272697831	0.0897056847619	0.059301979934	0.0	0.444636957803
4631	coor_103742	26	0	17431	0.00589500298752	-0.207044135832	0.0751164058531	0.0592981610646	0.0	0.444636957803
72208	coor_1285963	26	0	230804	0.00591345763599	-0.107111840374	0.0388750581802	0.0592761636674	0.0	0.444636957803
43430	coor_781463	26	0	143398	0.00592375665916	0.129712351673	0.0470874286683	0.0592639144013	0.0	0.444636957803
115936	coor_2182543	26	0	386238	0.00593144408547	0.0609603329447	0.0221328899233	0.0592547837638	0.0	0.444636957803
13307	coor_265518	26	0	46249	0.00596333844201	-0.127107456056	0.0461784870987	0.0592170151373	0.0	0.444636957803
15072	coor_289679	26	0	50577	0.00600036581802	-0.0971273078922	0.0353127200738	0.0591733955902	0.0	0.444636957803
81559	coor_1501577	26	0	270096	0.00603130932132	0.0742485929973	0.0270112847831	0.0591371285563	0.0	0.444636957803
20758	coor_336576	26	0	61696	0.00603484094671	-0.222056619714	0.0807888013986	0.0591330000054	0.0	0.444636957803
48722	coor_859104	26	0	158301	0.00604640137848	-0.205475186581	0.0747732618347	0.0591195007923	0.0	0.444636957803
102357	coor_1889022	26	0	338668	0.00604777647668	0.140413728377	0.0510985221483	0.0591178966252	0.0	0.444636957803
90675	coor_1655929	26	0	298677	0.00605390208725	-0.156926873256	0.0571148110771	0.0591107545746	0.0	0.444636957803
12248	coor_253634	26	0	43831	0.00607152602132	0.171497434661	0.0624396285258	0.0590902424737	0.0	0.444636957803
50512	coor_905829	26	0	166849	0.00607250843623	-0.229245385524	0.0834664046915	0.0590891006408	0.0	0.444636957803
50630	coor_906584	26	0	167071	0.00609305440771	-0.180650388151	0.0657999989619	0.059065258665	0.0	0.444636957803
81983	coor_1515203	26	0	271783	0.00610475784284	0.0668820168819	0.0243666782606	0.0590517100842	0.0	0.444636957803
38929	coor_657710	26	0	121755	0.00615262660465	-0.168584761942	0.0614769998941	0.0589965366362	0.0	0.444636957803
46881	coor_836452	26	0	153512	0.00616945737697	-0.203099933998	0.074087813633	0.0589772292825	0.0	0.444636957803
9700	coor_208759	26	0	35558	0.00618442351399	-0.131293055386	0.0479077021601	0.0589601007081	0.0	0.444636957803
77	coor_3982	26	0	584	0.0061849066024	-0.0848252978229	0.0309523096221	0.0589595484405	0.0	0.444636957803
113159	coor_2136135	26	0	377852	0.00618923062742	-0.138675983855	0.0506064008455	0.0589546069348	0.0	0.444636957803
113158	coor_2136132	26	0	377851	0.00618923062742	-0.138675983855	0.0506064008455	0.0589546069348	0.0	0.444636957803
113157	coor_2136119	26	0	377850	0.00618923062742	-0.138675983855	0.0506064008455	0.0589546069348	0.0	0.444636957803
114967	coor_2169743	26	0	383275	0.006222147358	0.0756593979264	0.0276276847415	0.0589170911195	0.0	0.444636957803
80023	coor_1466383	26	0	264488	0.00622413541708	-0.201528876598	0.0735928484499	0.0589148310137	0.0	0.444636957803
80020	coor_1466366	26	0	264485	0.00622413541708	-0.201528876598	0.0735928484499	0.0589148310137	0.0	0.444636957803
80022	coor_1466381	26	0	264487	0.00622413541708	-0.201528876598	0.0735928484499	0.0589148310137	0.0	0.444636957803
95185	coor_1733134	26	0	314316	0.00624766236085	-0.0630065969852	0.0230187577556	0.0588881338416	0.0	0.444636957803
19365	coor_323640	26	0	58933	0.00629804622911	-0.192595438212	0.070430849789	0.0588312636963	0.0	0.444636957803
4508	coor_102061	26	0	17148	0.0063039577022	-0.208656796662	0.0763130303455	0.058824618045	0.0	0.444636957803
91346	coor_1672857	26	0	302193	0.00630692052808	0.078252601075	0.0286213165664	0.0588212893579	0.0	0.444636957803
96772	coor_1751893	26	0	317819	0.00633529059435	-0.0901246128757	0.0329814633809	0.0587894870607	0.0	0.444636957803
16085	coor_295078	26	0	52141	0.00633991831211	-0.0955479595537	0.0349692479698	0.0587843116333	0.0	0.444636957803
22043	coor_352593	26	0	65407	0.00634827987436	-0.0932336043205	0.0341276682763	0.0587749690545	0.0	0.444636957803
79648	coor_1459422	26	0	263403	0.00635225895297	0.0808669531409	0.0296031660229	0.0587705270179	0.0	0.444636957803
4973	coor_112715	26	0	18736	0.00636237094432	0.0586845780538	0.0214869463141	0.0587592497659	0.0	0.444636957803
7398	coor_145825	26	0	24277	0.00637749517051	-0.175735623397	0.0643628714933	0.0587424127371	0.0	0.444636957803
83658	coor_1535107	26	0	275420	0.00639058938336	0.0855355160604	0.0313350237504	0.0587278645935	0.0	0.444636957803
102580	coor_1893613	26	0	339264	0.00639547233854	-0.172679686135	0.0632652178335	0.0587224463147	0.0	0.444636957803
65223	coor_1159017	26	0	216592	0.00640560924424	-0.105987197294	0.0388383312433	0.0587112099554	0.0	0.444636957803
3358	coor_80838	26	0	13363	0.00641561039416	-0.218719513945	0.0801635357833	0.0587001397337	0.0	0.444636957803
3367	coor_80872	26	0	13374	0.00641561039416	-0.218719513945	0.0801635357833	0.0587001397337	0.0	0.444636957803
116196	coor_2191029	26	0	387632	0.0064233290126	-0.219023689793	0.080286731604	0.0586916066379	0.0	0.444636957803
116192	coor_2190993	26	0	387626	0.0064233290126	-0.219023689793	0.080286731604	0.0586916066379	0.0	0.444636957803
2181	coor_51524	26	0	7800	0.00642499030729	-0.193282791391	0.0708532057885	0.0586897712472	0.0	0.444636957803
85798	coor_1579835	26	0	283754	0.00642550207925	-0.0971304947607	0.035606239973	0.0586892059299	0.0	0.444636957803
79337	coor_1451039	26	0	261581	0.00643581597751	-0.147695723893	0.0541530569975	0.058677821536	0.0	0.444636957803
4511	coor_102087	26	0	17154	0.00645764499039	-0.206587808585	0.0757771608478	0.0586537808508	0.0	0.444636957803
4754	coor_107502	26	0	18029	0.00648083150562	-0.172749512686	0.0633927581141	0.0586283250059	0.0	0.444636957803
18198	coor_308322	26	0	56148	0.00648673142184	-0.337970024955	0.124036371486	0.0586218607159	0.0	0.444636957803
80365	coor_1474602	26	0	265790	0.00649106897597	-0.112631247558	0.0413394857564	0.0586171116106	0.0	0.444636957803
115650	coor_2176143	26	0	384867	0.00649291467609	0.10744940209	0.0394389365776	0.0586150916539	0.0	0.444636957803
50562	coor_906177	26	0	166949	0.00649473963029	-0.246830186409	0.0906012751051	0.0586130949092	0.0	0.444636957803
82688	coor_1526003	26	0	273235	0.00655293227999	-0.0746156090878	0.0274181040219	0.0585496872949	0.0	0.444636957803
82687	coor_1526000	26	0	273234	0.00655293227999	-0.0746156090878	0.0274181040219	0.0585496872949	0.0	0.444636957803
60031	coor_1072369	26	0	198496	0.00655471151755	0.0556784085759	0.0204601548086	0.0585477565951	0.0	0.444636957803
8407	coor_163834	26	0	27936	0.00655552125268	-0.129550322453	0.0476065970757	0.0585468780851	0.0	0.444636957803
90439	coor_1653175	26	0	298073	0.00656098289476	-0.147540984822	0.0542232329897	0.0585409551043	0.0	0.444636957803
88892	coor_1619183	26	0	292977	0.00659478343924	-0.139377505962	0.0512551657647	0.058504397725	0.0	0.444636957803
65890	coor_1165314	26	0	218135	0.00659482475533	-0.121825674378	0.0448006288116	0.0585043531422	0.0	0.444636957803
33780	coor_568861	26	0	105191	0.00660922444298	0.0593405280929	0.0218279190613	0.0584888301989	0.0	0.444636957803
113171	coor_2137321	26	0	377925	0.00662402881137	-0.136975261976	0.0503989809901	0.0584729026581	0.0	0.444636957803
36818	coor_618124	26	0	114502	0.00665536857243	-0.297074489856	0.109369329828	0.0584392904726	0.0	0.444636957803
107641	coor_2016253	26	0	359138	0.00665616927949	0.112869305696	0.0415539616306	0.0584384335714	0.0	0.444636957803
39655	coor_676715	26	0	125178	0.00669571873857	0.141180821511	0.0520148278629	0.0583962233274	0.0	0.444636957803
79894	coor_1462969	26	0	264087	0.00673859432594	-0.209866248967	0.0773809031358	0.0583507154501	0.0	0.444636957803
58650	coor_1050084	26	0	194289	0.0067405216375	-0.107128439814	0.0395012833813	0.0583486759282	0.0	0.444636957803
4695	coor_105650	26	0	17702	0.00674580462954	0.131601339745	0.0485297966671	0.0583430880387	0.0	0.444636957803
89185	coor_1628437	26	0	294040	0.00675416477011	0.127726309256	0.047107983781	0.0583342534353	0.0	0.444636957803
65441	coor_1160978	26	0	217021	0.00675498737995	-0.16235375397	0.0598801636645	0.0583333846707	0.0	0.444636957803
77947	coor_1412600	26	0	254794	0.00675544887434	-0.154909938963	0.0571351757094	0.0583328973246	0.0	0.444636957803
94687	coor_1722812	26	0	311169	0.00677002275086	-0.0721199504663	0.0266069184135	0.058317522417	0.0	0.444636957803
22225	coor_354204	26	0	65839	0.0067759454238	0.0833167639417	0.0307410133947	0.0583112827067	0.0	0.444636957803
50203	coor_898214	26	0	165400	0.0067843463837	-0.23548826056	0.0869002716684	0.0583024404441	0.0	0.444636957803
34035	coor_573737	26	0	105824	0.00680129948625	-0.0621425254827	0.0229389713365	0.0582846266972	0.0	0.444636957803
80972	coor_1488154	26	0	268872	0.00680169886181	-0.0565601143878	0.0208784595628	0.0582842075278	0.0	0.444636957803
76075	coor_1358927	26	0	246431	0.00680486018044	0.0565811665952	0.0208874235725	0.0582808903079	0.0	0.444636957803
53840	coor_972414	26	0	177536	0.00682449321081	0.0875351420836	0.0323257977529	0.0582603199995	0.0	0.444636957803
87966	coor_1612874	26	0	291413	0.0068399402653	-0.0949564132368	0.035076148974	0.0582441728233	0.0	0.444636957803
60033	coor_1072562	26	0	198507	0.00686033473635	0.0584910967192	0.0216140686567	0.0582229040734	0.0	0.444636957803
87712	coor_1611678	26	0	291041	0.00690271272339	-0.142458127727	0.0526821560896	0.0581788903351	0.0	0.444636957803
81528	coor_1500833	26	0	270037	0.00690637954291	0.0824846274544	0.0305054732147	0.0581750933922	0.0	0.444636957803
8115	coor_156358	26	0	26441	0.00691142526652	-0.16769255591	0.0620236970728	0.0581698715698	0.0	0.444636957803
20418	coor_332721	26	0	60744	0.00691332197895	0.0814435188006	0.030124170248	0.0581679095459	0.0	0.444636957803
82195	coor_1518576	26	0	272210	0.00693823098361	-0.0753802394464	0.0278938728603	0.0581421875672	0.0	0.444636957803
82196	coor_1518578	26	0	272211	0.00693823098361	-0.0753802394464	0.0278938728603	0.0581421875672	0.0	0.444636957803
82194	coor_1518575	26	0	272209	0.00693823098361	-0.0753802394464	0.0278938728603	0.0581421875672	0.0	0.444636957803
82191	coor_1518569	26	0	272206	0.00693823098361	-0.0753802394464	0.0278938728603	0.0581421875672	0.0	0.444636957803
55660	coor_1019953	26	0	186812	0.00693933384823	-0.101062632769	0.037398177067	0.058141050625	0.0	0.444636957803
42548	coor_763429	26	0	139967	0.00694461879176	0.0654592212237	0.0242254291649	0.0581356046309	0.0	0.444636957803
83705	coor_1536370	26	0	275611	0.00695646174461	0.0853520967534	0.031594117181	0.0581234142782	0.0	0.444636957803
79893	coor_1462962	26	0	264086	0.00701004612169	-0.209696945767	0.0776955440005	0.0580684898115	0.0	0.444636957803
84866	coor_1561721	26	0	280040	0.00703205147225	0.12207694858	0.0452487046029	0.0580460432074	0.0	0.444636957803
107609	coor_2015935	26	0	359061	0.00703888992552	-0.152601406227	0.0565696243486	0.0580390804663	0.0	0.444636957803
4525	coor_102223	26	0	17179	0.00704669272565	-0.215279946563	0.0798156276809	0.0580311432622	0.0	0.444636957803
101689	coor_1880585	26	0	336681	0.00705253816506	-0.179337440157	0.0664966759687	0.0580252023	0.0	0.444636957803
3360	coor_80841	26	0	13365	0.00708501018191	-0.18984180267	0.0704316936607	0.0579922798689	0.0	0.444636957803
81564	coor_1501619	26	0	270102	0.00709273018362	0.0768735722424	0.0285241041382	0.057984472707	0.0	0.444636957803
81563	coor_1501610	26	0	270101	0.00709273018362	0.0768735722424	0.0285241041382	0.057984472707	0.0	0.444636957803
81562	coor_1501607	26	0	270100	0.00709273018362	0.0768735722424	0.0285241041382	0.057984472707	0.0	0.444636957803
81560	coor_1501604	26	0	270098	0.00709273018362	0.0768735722424	0.0285241041382	0.057984472707	0.0	0.444636957803
81561	coor_1501606	26	0	270099	0.00709273018362	0.0768735722424	0.0285241041382	0.057984472707	0.0	0.444636957803
25696	coor_441634	26	0	80223	0.00711505895485	0.105168089256	0.0390380703611	0.0579619346785	0.0	0.444636957803
25693	coor_441502	26	0	80199	0.00711505895485	0.105168089256	0.0390380703611	0.0579619346785	0.0	0.444636957803
25690	coor_441400	26	0	80176	0.00711505895485	0.105168089256	0.0390380703611	0.0579619346785	0.0	0.444636957803
50529	coor_905949	26	0	166887	0.00711562358968	-0.373934723239	0.138804783396	0.0579613655752	0.0	0.444636957803
50540	coor_905983	26	0	166902	0.00711562358968	-0.373934723239	0.138804783396	0.0579613655752	0.0	0.444636957803
31864	coor_546792	26	0	100427	0.00711562358968	-0.373934723239	0.138804783396	0.0579613655752	0.0	0.444636957803
85813	coor_1580026	26	0	283804	0.00711638412831	0.0898966448511	0.0333701288283	0.0579605990817	0.0	0.444636957803
113089	coor_2135195	26	0	377700	0.00711834442262	-0.0577075112379	0.0214220779802	0.0579586237775	0.0	0.444636957803
4989	coor_113031	26	0	18771	0.00712709819586	0.0504395874231	0.0187269501972	0.0579498089279	0.0	0.444636957803
20784	coor_336748	26	0	61743	0.00715958939281	-0.247309319271	0.09187163985	0.057917175738	0.0	0.444636957803
9780	coor_210513	26	0	35884	0.00716169494782	-0.123848830663	0.0460096334693	0.0579150655678	0.0	0.444636957803
83594	coor_1534114	26	0	275252	0.00719528146625	0.117861429656	0.0438108154592	0.0578814804482	0.0	0.444636957803
34419	coor_577763	26	0	106496	0.00720005803652	-0.175243572429	0.0651459773316	0.0578767155029	0.0	0.444636957803
77837	coor_1406039	26	0	254139	0.00720282827213	0.0629511817666	0.0234029276722	0.0578739533082	0.0	0.444636957803
84864	coor_1561718	26	0	280038	0.00720355239723	0.121970900971	0.0453448500506	0.057873231442	0.0	0.444636957803
61919	coor_1105461	26	0	205490	0.00721833286545	-0.228012674343	0.0847894026096	0.0578585112856	0.0	0.444636957803
34038	coor_573742	26	0	105827	0.00723459601343	-0.0610613413648	0.0227128008594	0.0578423457031	0.0	0.444636957803
44847	coor_804722	26	0	147381	0.00724113974448	-0.127659560519	0.0474904879985	0.0578358504224	0.0	0.444636957803
46605	coor_831783	26	0	152617	0.00724346944927	-0.191740442672	0.0713320042002	0.0578335392376	0.0	0.444636957803
82087	coor_1516485	26	0	272022	0.00727077735422	-0.0858059066892	0.0319368205063	0.0578064980029	0.0	0.444636957803
82088	coor_1516518	26	0	272025	0.00727077735422	-0.0858059066892	0.0319368205063	0.0578064980029	0.0	0.444636957803
50511	coor_905826	26	0	166848	0.00728128045746	-0.22648185522	0.0843113670172	0.0577961217113	0.0	0.444636957803
44846	coor_804714	26	0	147380	0.00729682590293	-0.127480567062	0.0474692447729	0.0577807885636	0.0	0.444636957803
44848	coor_804734	26	0	147383	0.00729682590293	-0.127480567062	0.0474692447729	0.0577807885636	0.0	0.444636957803
4862	coor_109867	26	0	18285	0.00730109051893	-0.243712135214	0.0907563820819	0.0577765873076	0.0	0.444636957803
4863	coor_109870	26	0	18287	0.00730109051893	-0.243712135214	0.0907563820819	0.0577765873076	0.0	0.444636957803
4855	coor_109849	26	0	18275	0.00730109051893	-0.243712135214	0.0907563820819	0.0577765873076	0.0	0.444636957803
4860	coor_109861	26	0	18282	0.00730109051893	-0.243712135214	0.0907563820819	0.0577765873076	0.0	0.444636957803
4861	coor_109863	26	0	18284	0.00730109051893	-0.243712135214	0.0907563820819	0.0577765873076	0.0	0.444636957803
4838	coor_109748	26	0	18244	0.00730109051893	-0.243712135214	0.0907563820819	0.0577765873076	0.0	0.444636957803
50566	coor_906218	26	0	166956	0.00730337241498	-0.310137276203	0.115497061863	0.0577743402177	0.0	0.444636957803
23786	coor_396327	26	0	72886	0.0073068756491	-0.155032562698	0.0577385542051	0.0577708916437	0.0	0.444636957803
5533	coor_122316	26	0	20130	0.00731133404345	-0.105040559866	0.0391230851982	0.0577665049558	0.0	0.444636957803
83169	coor_1531098	26	0	274432	0.00731206108729	-0.0759496070389	0.02828830938	0.0577657898328	0.0	0.444636957803
83217	coor_1531402	26	0	274536	0.00731206108729	-0.0759496070389	0.02828830938	0.0577657898328	0.0	0.444636957803
47372	coor_842724	26	0	155001	0.00735141516364	-0.1705013648	0.0635478260454	0.0577271758172	0.0	0.444636957803
50515	coor_905838	26	0	166853	0.00735907210524	-0.226298706394	0.0843551226748	0.0577196844095	0.0	0.444636957803
24043	coor_404180	26	0	74119	0.0073593864002	0.140180849944	0.0522541032585	0.0577193770585	0.0	0.444636957803
34036	coor_573739	26	0	105825	0.00739121805604	-0.0604552017032	0.0225475827199	0.0576883094679	0.0	0.444636957803
5531	coor_122307	26	0	20125	0.0074059521588	-0.104938290895	0.0391479143505	0.0576739696205	0.0	0.444636957803
115265	coor_2172494	26	0	384018	0.00741281087949	0.0993701438569	0.0370749805127	0.0576673031463	0.0	0.444636957803
81154	coor_1490225	26	0	269301	0.00741295715886	-0.0683601704595	0.0255052287959	0.0576671610273	0.0	0.444636957803
6712	coor_133712	26	0	22774	0.00743181227315	0.12914625617	0.0481999059996	0.0576488631855	0.0	0.444636957803
19541	coor_324763	26	0	59276	0.00745486879652	0.0982426269502	0.0366803158105	0.0576265445737	0.0	0.444636957803
47521	coor_846152	26	0	155446	0.00750836997708	0.135061385071	0.0504724373148	0.0575749930493	0.0	0.444636957803
12367	coor_254315	26	0	43994	0.00752293900563	0.275550738797	0.102998400947	0.0575610119651	0.0	0.444636957803
4551	coor_102436	26	0	17233	0.0075237328664	-0.219347296823	0.0819911449302	0.0575602508384	0.0	0.444636957803
3193	coor_76988	26	0	12679	0.00752918421428	-0.155365720595	0.0580803762122	0.0575550262144	0.0	0.444636957803
82009	coor_1515521	26	0	271864	0.00753145923308	-0.0645828758397	0.024143937448	0.057552846817	0.0	0.444636957803
3510	coor_82334	26	0	13781	0.00753591826585	0.144029095061	0.0538484588561	0.0575485769126	0.0	0.444636957803
7213	coor_144331	26	0	23976	0.00754689365365	-0.0941289194705	0.0351986195207	0.0575380766777	0.0	0.444636957803
112259	coor_2119823	26	0	375289	0.00755023131772	-0.133262186211	0.0498349071404	0.0575348862228	0.0	0.444636957803
115221	coor_2172360	26	0	383958	0.00755364322781	-0.0876404047048	0.0327759874767	0.0575316261024	0.0	0.444636957803
80072	coor_1467126	26	0	264619	0.00760160243129	-0.16951112917	0.063444764193	0.0574859395797	0.0	0.444636957803
80071	coor_1467124	26	0	264618	0.00760160243129	-0.16951112917	0.063444764193	0.0574859395797	0.0	0.444636957803
80073	coor_1467127	26	0	264620	0.00760160243129	-0.16951112917	0.063444764193	0.0574859395797	0.0	0.444636957803
71956	coor_1280268	26	0	229793	0.00761376318058	-0.177728969568	0.0665339488209	0.0574743961477	0.0	0.444636957803
114065	coor_2157888	26	0	380658	0.00761577328566	-0.122072219867	0.0457000181942	0.0574724896726	0.0	0.444636957803
100969	coor_1856419	26	0	333993	0.00763220588099	0.132048996263	0.0494484503038	0.0574569211345	0.0	0.444636957803
60720	coor_1084653	26	0	201085	0.00763422471815	-0.100575280301	0.037663729527	0.0574550105231	0.0	0.444636957803
32880	coor_556755	26	0	102825	0.00766456737705	-0.0612902110141	0.0229636335763	0.0574263488572	0.0	0.444636957803
50536	coor_905973	26	0	166896	0.00768035592527	-0.283147340567	0.106114528718	0.0574114751765	0.0	0.444636957803
4845	coor_109807	26	0	18257	0.00770367122903	-0.220527109508	0.0826781404769	0.0573895608799	0.0	0.444636957803
48680	coor_858771	26	0	158227	0.00772853064296	0.127114532548	0.0476761154495	0.0573662605903	0.0	0.444636957803
84861	coor_1561708	26	0	280032	0.00772891086268	0.116547346142	0.0437130137727	0.0573659047385	0.0	0.444636957803
23058	coor_375123	26	0	69175	0.00777084146446	0.123220212078	0.0462474468592	0.0573267572884	0.0	0.444636957803
23074	coor_375405	26	0	69225	0.00777084146446	0.123220212078	0.0462474468592	0.0573267572884	0.0	0.444636957803
80968	coor_1488112	26	0	268861	0.00779156447124	-0.0593461938595	0.0222815413668	0.0573074795663	0.0	0.444636957803
23251	coor_381680	26	0	70235	0.00780867181659	0.0955014891992	0.035866025912	0.0572915998986	0.0	0.444636957803
67402	coor_1211401	26	0	221623	0.00786371024803	-0.0719094285594	0.027030001588	0.0572407216407	0.0	0.444636957803
83913	coor_1542253	26	0	276511	0.00786935525908	0.146144615185	0.0549392388921	0.0572355213571	0.0	0.444636957803
8409	coor_163837	26	0	27938	0.00789896578161	-0.126239444347	0.0474790682873	0.0572082981952	0.0	0.444636957803
10954	coor_228078	26	0	38753	0.0079017257956	-0.129724424629	0.0487919480794	0.0572057653646	0.0	0.444636957803
35801	coor_598263	26	0	110324	0.0079064112645	-0.16245021185	0.0611053765767	0.0572014673805	0.0	0.444636957803
100408	coor_1833198	26	0	330484	0.0079095513045	0.112787590767	0.0424270068458	0.0571985882952	0.0	0.444636957803
113385	coor_2147495	26	0	378606	0.00793228429673	0.0887107313068	0.0333822658292	0.0571777749997	0.0	0.444636957803
18108	coor_307898	26	0	56002	0.00793997884631	-0.316083524917	0.118958398002	0.0571707423112	0.0	0.444636957803
18110	coor_307906	26	0	56005	0.00793997884631	-0.316083524917	0.118958398002	0.0571707423112	0.0	0.444636957803
18111	coor_307907	26	0	56006	0.00793997884631	-0.316083524917	0.118958398002	0.0571707423112	0.0	0.444636957803
18112	coor_307916	26	0	56007	0.00793997884631	-0.316083524917	0.118958398002	0.0571707423112	0.0	0.444636957803
66666	coor_1195169	26	0	220145	0.00795156106009	-0.119428533848	0.0449554083535	0.0571601678554	0.0	0.444636957803
3043	coor_72212	26	0	11982	0.00797361725736	-0.238886074397	0.0899534691152	0.05714006881	0.0	0.444636957803
84508	coor_1552063	26	0	278220	0.00797754777532	0.0770699678408	0.0290228150441	0.0571364922898	0.0	0.444636957803
6623	coor_132696	26	0	22547	0.00799054962595	-0.10346978605	0.0389724808213	0.0571246726617	0.0	0.444636957803
77892	coor_1411124	26	0	254583	0.00799519258761	0.0637509679178	0.0240139414368	0.0571204560416	0.0	0.444636957803
31376	coor_541343	26	0	99050	0.00806129895295	0.130940856557	0.0493751277459	0.0570606563855	0.0	0.444636957803
4834	coor_109720	26	0	18236	0.00806288883978	-0.107499230322	0.0405367895625	0.0570592235882	0.0	0.444636957803
13147	coor_264845	26	0	45975	0.00806737486384	-0.13835278264	0.0521750358305	0.0570551821705	0.0	0.444636957803
101522	coor_1875769	26	0	336011	0.008075463668	-0.0621073334329	0.0234246631941	0.0570479001196	0.0	0.444636957803
39376	coor_665594	26	0	123182	0.008075463668	-0.0621073334329	0.0234246631941	0.0570479001196	0.0	0.444636957803
64295	coor_1142961	26	0	213435	0.008075463668	-0.0621073334329	0.0234246631941	0.0570479001196	0.0	0.444636957803
75186	coor_1338531	26	0	242356	0.008075463668	-0.0621073334329	0.0234246631941	0.0570479001196	0.0	0.444636957803
25264	coor_429543	26	0	78382	0.008075463668	-0.0621073334329	0.0234246631941	0.0570479001196	0.0	0.444636957803
8250	coor_159168	26	0	27021	0.00811625838229	0.126541893396	0.0477578352249	0.0570112732913	0.0	0.444636957803
34037	coor_573741	26	0	105826	0.00814930673538	-0.0612207459263	0.0231171785121	0.0569817219442	0.0	0.444636957803
68975	coor_1250162	26	0	224455	0.00816211042017	-0.158780608863	0.0599681988132	0.0569703018811	0.0	0.444636957803
79650	coor_1459443	26	0	263406	0.008187657054	0.114492245336	0.0432587085732	0.0569475637241	0.0	0.444636957803
79380	coor_1452201	26	0	261903	0.00823244618535	-0.170159334949	0.0643364663911	0.0569078511951	0.0	0.444636957803
6716	coor_133724	26	0	22779	0.00824540951564	0.128600668887	0.0486331485163	0.0568963932407	0.0	0.444636957803
106817	coor_2003859	26	0	356532	0.0082741025698	0.159970382628	0.0605232943868	0.0568710893625	0.0	0.444636957803
113243	coor_2141373	26	0	378095	0.00827542922747	-0.154834017028	0.0585812057041	0.0568699213061	0.0	0.444636957803
102555	coor_1893417	26	0	339198	0.0082804815439	-0.23250602661	0.0879751890948	0.0568654745243	0.0	0.444636957803
47495	coor_845975	26	0	155394	0.00829670507396	-0.192190821323	0.0727391014468	0.056851211814	0.0	0.444636957803
84715	coor_1559464	26	0	279530	0.00830238688213	0.0577922015918	0.0218747333012	0.0568462226197	0.0	0.444636957803
81993	coor_1515339	26	0	271814	0.00831506522484	-0.0665341768285	0.0251885732329	0.0568351007666	0.0	0.444636957803
60682	coor_1084176	26	0	200975	0.00833067089474	-0.111016170681	0.0420387528259	0.056821431764	0.0	0.444636957803
4887	coor_110518	26	0	18431	0.00835180567274	0.115299048774	0.0436748071317	0.0568029562644	0.0	0.444636957803
34810	coor_583062	26	0	107608	0.00837335775429	-0.280855760819	0.106422342492	0.0567841589586	0.0	0.444636957803
114698	coor_2166825	26	0	382513	0.00837712714012	0.0808836610879	0.0306503522751	0.056780875818	0.0	0.444636957803
105052	coor_1960410	26	0	350609	0.00838931449747	0.124535818741	0.0472009068161	0.0567702696411	0.0	0.444636957803
4733	coor_106863	26	0	17926	0.00839159683674	0.119797246687	0.045406510871	0.0567682849423	0.0	0.444636957803
356	coor_22636	26	0	2539	0.00843153720356	-0.0901444450847	0.0341882061722	0.0567336310782	0.0	0.444636957803
17335	coor_304728	26	0	54895	0.0084490762358	-0.13345531443	0.0506278801573	0.0567184598494	0.0	0.444636957803
49115	coor_870307	26	0	160432	0.00845756841142	-0.162182517865	0.061533874698	0.0567111242444	0.0	0.444636957803
4847	coor_109812	26	0	18260	0.00847102031298	-0.214536682633	0.0814143505742	0.0566995178515	0.0	0.444636957803
82671	coor_1525880	26	0	273214	0.00849809814153	0.0582008959761	0.0220957248644	0.056676204774	0.0	0.444636957803
35691	coor_597801	26	0	110145	0.00850943394771	-0.0988970761652	0.0375523324655	0.0566664647414	0.0	0.444636957803
46608	coor_831823	26	0	152628	0.00851111416017	-0.179666773877	0.0682232379114	0.0566650220439	0.0	0.444636957803
81203	coor_1493966	26	0	269510	0.0085114691082	-0.059065713574	0.0224286098297	0.0566647173039	0.0	0.444636957803
60502	coor_1081700	26	0	200506	0.00852494409414	0.134588957064	0.0511169845456	0.056653156769	0.0	0.444636957803
113735	coor_2151988	26	0	379534	0.00853591578198	-0.0933800636816	0.035471721642	0.0566437559304	0.0	0.444636957803
60622	coor_1083761	26	0	200844	0.00853827354491	-0.142304473586	0.0540582750232	0.0566417371448	0.0	0.444636957803
64066	coor_1136402	26	0	212342	0.00853829402244	-0.106495720224	0.0404553460281	0.0566417196135	0.0	0.444636957803
82937	coor_1529200	26	0	273952	0.00855250175504	0.0731604567753	0.0277980080863	0.0566295650967	0.0	0.444636957803
2311	coor_55372	26	0	8706	0.0085582602047	0.111796682765	0.0424819114544	0.0566246439603	0.0	0.444636957803
89480	coor_1635368	26	0	294929	0.00857667682103	-0.137332437679	0.0521998463674	0.0566089250663	0.0	0.444636957803
89479	coor_1635363	26	0	294927	0.00857667682103	-0.137332437679	0.0521998463674	0.0566089250663	0.0	0.444636957803
4512	coor_102091	26	0	17155	0.00857883594724	-0.208062155269	0.0790866823241	0.0566070841909	0.0	0.444636957803
4513	coor_102095	26	0	17156	0.00857883594724	-0.208062155269	0.0790866823241	0.0566070841909	0.0	0.444636957803
4858	coor_109857	26	0	18279	0.00857893051062	-0.233053698755	0.0885863656805	0.0566070035754	0.0	0.444636957803
4859	coor_109858	26	0	18280	0.00857893051062	-0.233053698755	0.0885863656805	0.0566070035754	0.0	0.444636957803
47112	coor_840167	26	0	154376	0.00858951919632	0.135061238865	0.0513465251748	0.0565979817168	0.0	0.444636957803
25764	coor_444126	26	0	80676	0.00859961244367	0.0843103605206	0.032057334603	0.05658939123	0.0	0.444636957803
70393	coor_1259911	26	0	226573	0.00862028945058	-0.274072844689	0.104243208233	0.0565718208642	0.0	0.444636957803
347	coor_21781	26	0	2508	0.00864399470424	0.0703702559145	0.0267747669523	0.0565517234953	0.0	0.444636957803
105050	coor_1960303	26	0	350593	0.00867480698057	0.11633111259	0.0442826075773	0.0565256742286	0.0	0.444636957803
34441	coor_578140	26	0	106535	0.00868532115803	-0.153473771684	0.0584305324489	0.0565168042578	0.0	0.444636957803
97391	coor_1774466	26	0	319992	0.00868758074086	-0.146572067598	0.0558048027607	0.0565148992805	0.0	0.444636957803
98197	coor_1790646	26	0	322720	0.00870978072624	0.117040294385	0.0445758771203	0.0564962067226	0.0	0.444636957803
8408	coor_163835	26	0	27937	0.00872242703864	-0.120219558138	0.0457953726733	0.0564855774452	0.0	0.444636957803
115087	coor_2171056	26	0	383649	0.0087570656414	0.0894301948878	0.034084327022	0.0564565338712	0.0	0.444636957803
14074	coor_272590	26	0	48089	0.00876257500817	-0.152357659331	0.0580724857102	0.0564519238684	0.0	0.444636957803
31559	coor_544460	26	0	99769	0.00876949614065	0.146975089516	0.0560266334426	0.0564461362269	0.0	0.444636957803
95271	coor_1733873	26	0	314539	0.00878399093561	0.122000715806	0.0465164578803	0.0564340284836	0.0	0.444636957803
64351	coor_1144779	26	0	213795	0.00879308083233	-0.112970757302	0.0430793211289	0.05642644464	0.0	0.444636957803
76840	coor_1381387	26	0	249340	0.00885160851759	-0.166342483456	0.0634865746693	0.0563777810297	0.0	0.444636957803
67641	coor_1230652	26	0	222434	0.00888070642395	-0.0829979269671	0.0316907224955	0.0563536940108	0.0	0.444636957803
34584	coor_579890	26	0	106892	0.00891738420363	-0.129473548389	0.0494629441963	0.0563234325981	0.0	0.444636957803
77644	coor_1401011	26	0	253195	0.00892377162637	-0.0959809873922	0.0366711732727	0.0563181739453	0.0	0.444636957803
31549	coor_544406	26	0	99748	0.00898687506953	0.142642772114	0.0545494095272	0.0562664017468	0.0	0.444636957803
111	coor_5148	26	0	785	0.0089981425988	-0.144589707799	0.0553030372951	0.0562571916382	0.0	0.444636957803
69016	coor_1250348	26	0	224513	0.00900163713663	-0.163140699635	0.0624016437519	0.0562543372844	0.0	0.444636957803
107639	coor_2016238	26	0	359135	0.00901576271421	0.100975869949	0.038631413681	0.0562428095185	0.0	0.444636957803
31370	coor_541243	26	0	99015	0.00902150421872	0.0967193244196	0.0370060314551	0.0562381285308	0.0	0.444636957803
79439	coor_1454665	26	0	262451	0.00904120276341	-0.172979200142	0.0662029620191	0.0562220886962	0.0	0.444636957803
66873	coor_1199541	26	0	220562	0.00905170173412	-0.12177273556	0.0466122161497	0.0562135524867	0.0	0.444636957803
15878	coor_294067	26	0	51830	0.00908084693908	-0.123805716699	0.0474104113347	0.0561899021343	0.0	0.444636957803
6653	coor_132933	26	0	22620	0.00909071823862	0.0762270572283	0.0291947104007	0.0561819072586	0.0	0.444636957803
113161	coor_2136266	26	0	377856	0.00911077704092	-0.127145075796	0.048710251995	0.0561656852415	0.0	0.444636957803
82086	coor_1516446	26	0	272019	0.00913156409388	-0.0817705536864	0.0313363153301	0.0561489078543	0.0	0.444636957803
81985	coor_1515205	26	0	271785	0.00915464554814	0.0639215831559	0.0245043267171	0.0561303185089	0.0	0.444636957803
76824	coor_1381125	26	0	249284	0.00916447401718	-0.0976602704834	0.03744333463	0.0561224155436	0.0	0.444636957803
15074	coor_289690	26	0	50580	0.00919002370034	-0.0791734259607	0.0303665371335	0.0561019066355	0.0	0.444636957803
34994	coor_587565	26	0	108483	0.0091919935629	-0.326499080384	0.125230483416	0.0561003275256	0.0	0.444636957803
50593	coor_906432	26	0	167016	0.00921986206193	-0.143927756269	0.055226297073	0.0560780194526	0.0	0.444636957803
82146	coor_1518350	26	0	272156	0.00922327380167	-0.0654359448783	0.0251095501923	0.056075292569	0.0	0.444636957803
87869	coor_1612444	26	0	291275	0.00924780354245	-0.145508931775	0.0558552951395	0.0560557132514	0.0	0.444636957803
43434	coor_781511	26	0	143413	0.00925619427832	0.101702772548	0.0390444638273	0.0560490265059	0.0	0.444636957803
96860	coor_1754416	26	0	318222	0.00925710669513	-0.138330132819	0.0531066753582	0.0560482997085	0.0	0.444636957803
20885	coor_337924	26	0	62036	0.00925879797655	-0.219456403195	0.0842541007789	0.0560469526655	0.0	0.444636957803
31383	coor_541474	26	0	99079	0.00926333494167	0.100786194268	0.0386965206975	0.0560433402243	0.0	0.444636957803
69907	coor_1256696	26	0	225772	0.00926547205907	-0.250918423323	0.0963422191521	0.0560416391464	0.0	0.444636957803
6888	coor_134829	26	0	23119	0.00928815532551	0.077406722465	0.0297305531187	0.0560236055157	0.0	0.444636957803
105450	coor_1963014	26	0	351293	0.00931792488295	0.168426831356	0.0647171242598	0.0559999976441	0.0	0.444636957803
39373	coor_665566	26	0	123175	0.00932403401329	0.140360209211	0.0539373451544	0.0559951612959	0.0	0.444636957803
102998	coor_1901643	26	0	340915	0.00932802452573	-0.0862799890109	0.033157380138	0.055992003696	0.0	0.444636957803
48480	coor_857166	26	0	157831	0.00932956964298	-0.17276796531	0.0663961437135	0.055990781404	0.0	0.444636957803
4400	coor_100983	26	0	16900	0.00933925987511	-0.220746134921	0.084846193603	0.0559831198894	0.0	0.444636957803
47371	coor_842721	26	0	155000	0.00934734565661	-0.168167991848	0.0646446076926	0.0559767323449	0.0	0.444636957803
70643	coor_1261886	26	0	227009	0.00934764011382	-0.265882967419	0.102207153413	0.0559764998248	0.0	0.444636957803
60349	coor_1080060	26	0	200105	0.00935271065852	-0.129960071309	0.0499610862832	0.0559724968594	0.0	0.444636957803
100692	coor_1843176	26	0	332280	0.00936550196368	0.11497021077	0.0442064660306	0.0559624072935	0.0	0.444636957803
103236	coor_1907138	26	0	342189	0.00936876214126	-0.116845155564	0.0449294586458	0.0559598376851	0.0	0.444636957803
107679	coor_2016604	26	0	359218	0.00938694028167	0.107961708918	0.0415242377821	0.0559455246262	0.0	0.444636957803
97374	coor_1774382	26	0	319959	0.00939314196752	-0.178925095535	0.0688241980596	0.0559406472109	0.0	0.444636957803
30834	coor_534771	26	0	97348	0.00939941701051	0.124061820176	0.0477250578405	0.0559357150236	0.0	0.444636957803
102651	coor_1894671	26	0	339444	0.00940356791601	-0.13179948564	0.0507046079792	0.0559324540222	0.0	0.444636957803
24795	coor_419874	26	0	76556	0.00941983388191	-0.124803422019	0.0480241465942	0.0559196876373	0.0	0.444636957803
50583	coor_906354	26	0	166994	0.00942485901047	-0.130627896534	0.0502689475568	0.0559157476253	0.0	0.444636957803
98827	coor_1801502	26	0	324342	0.00942512468455	-0.220022177568	0.0846704641295	0.0559155393725	0.0	0.444636957803
65473	coor_1161324	26	0	217089	0.00943002281214	-0.0966033563617	0.0371781354935	0.0559117008353	0.0	0.444636957803
7999	coor_153536	26	0	25885	0.00943916828213	0.102107910301	0.0393016324403	0.055904538519	0.0	0.444636957803
67636	coor_1230626	26	0	222428	0.00944621171551	-0.0828937144544	0.0319091883602	0.0558990266373	0.0	0.444636957803
68041	coor_1233409	26	0	223051	0.00948135224159	-0.266807551969	0.102755770891	0.0558715818114	0.0	0.444636957803
54957	coor_1010847	26	0	184466	0.00948135224159	-0.266807551969	0.102755770891	0.0558715818114	0.0	0.444636957803
2229	coor_52766	26	0	8075	0.00954266189051	-0.185162211599	0.0713727281872	0.0558239151661	0.0	0.444636957803
97070	coor_1763962	26	0	319059	0.00954389406564	0.14002607724	0.0539754553898	0.0558229599829	0.0	0.444636957803
30959	coor_536036	26	0	97687	0.00955952950463	0.0930451907349	0.0358736734298	0.0558108489118	0.0	0.444636957803
48610	coor_858073	26	0	158075	0.00956111593127	-0.190331924553	0.0733842978679	0.0558096210664	0.0	0.444636957803
46678	coor_833413	26	0	152907	0.00959799009031	-0.154414646445	0.0595665481425	0.0557811326268	0.0	0.444636957803
49228	coor_873097	26	0	161044	0.00959799009031	-0.154414646445	0.0595665481425	0.0557811326268	0.0	0.444636957803
23498	coor_391419	26	0	71815	0.00959799009031	-0.154414646445	0.0595665481425	0.0557811326268	0.0	0.444636957803
78819	coor_1442396	26	0	259840	0.00959799009031	-0.154414646445	0.0595665481425	0.0557811326268	0.0	0.444636957803
12103	coor_250730	26	0	43513	0.00959799009031	-0.154414646445	0.0595665481425	0.0557811326268	0.0	0.444636957803
6466	coor_130461	26	0	22095	0.00960566467846	-0.143884152838	0.0555102419886	0.0557752156144	0.0	0.444636957803
88896	coor_1619240	26	0	292990	0.00967248232768	-0.143817626388	0.0555358535517	0.0557238772452	0.0	0.444636957803
20670	coor_335817	26	0	61488	0.00968044393176	-0.185931539991	0.0718062195177	0.0557177811438	0.0	0.444636957803
112703	coor_2127909	26	0	376681	0.00968290426211	-0.205483337425	0.0793597570292	0.0557158982028	0.0	0.444636957803
64769	coor_1153228	26	0	215409	0.00968822890866	0.137619360566	0.0531538965981	0.0557118246008	0.0	0.444636957803
12980	coor_264113	26	0	45685	0.00969659509934	0.133029438438	0.0513870102349	0.0557054281029	0.0	0.444636957803
25490	coor_434660	26	0	79190	0.00970136908759	0.101613425013	0.0392541169229	0.0557017802804	0.0	0.444636957803
4574	coor_102737	26	0	17287	0.00971442839061	-0.235050465994	0.0908182700207	0.0556918097808	0.0	0.444636957803
4575	coor_102743	26	0	17288	0.00971442839061	-0.235050465994	0.0908182700207	0.0556918097808	0.0	0.444636957803
4581	coor_102839	26	0	17303	0.00971442839061	-0.235050465994	0.0908182700207	0.0556918097808	0.0	0.444636957803
4584	coor_102875	26	0	17313	0.00971442839061	-0.235050465994	0.0908182700207	0.0556918097808	0.0	0.444636957803
48889	coor_863489	26	0	159059	0.00971844755454	-0.0842592885771	0.0325577123365	0.0556887436373	0.0	0.444636957803
2660	coor_61870	26	0	10295	0.00972176471706	0.114852778255	0.044381031224	0.0556862138879	0.0	0.444636957803
113154	coor_2136010	26	0	377845	0.0097293766136	-0.131428945799	0.0507916477299	0.0556804117742	0.0	0.444636957803
74277	coor_1320699	26	0	238434	0.00974810675769	-0.196173141057	0.0758319818246	0.0556661520515	0.0	0.444636957803
23077	coor_375429	26	0	69230	0.00975526066116	0.122778384769	0.0474654225638	0.0556607120471	0.0	0.444636957803
71819	coor_1278271	26	0	229416	0.00975607201109	-0.138217498586	0.0534346897385	0.055660095301	0.0	0.444636957803
71818	coor_1278263	26	0	229415	0.00975607201109	-0.138217498586	0.0534346897385	0.055660095301	0.0	0.444636957803
82682	coor_1525979	26	0	273229	0.00978051089403	-0.0713623594764	0.0275978164375	0.0556415395068	0.0	0.444636957803
105860	coor_1965044	26	0	351930	0.00981997523589	-0.129055810453	0.0499363814009	0.0556116622751	0.0	0.444636957803
112728	coor_2129528	26	0	376761	0.0098292107141	-0.11074447458	0.0428564533327	0.0556046858215	0.0	0.444636957803
73049	coor_1299839	26	0	233983	0.0098292107141	-0.11074447458	0.0428564533327	0.0556046858215	0.0	0.444636957803
35250	coor_591111	26	0	109263	0.0098292107141	-0.11074447458	0.0428564533327	0.0556046858215	0.0	0.444636957803
72746	coor_1291945	26	0	232168	0.0098292107141	-0.11074447458	0.0428564533327	0.0556046858215	0.0	0.444636957803
7609	coor_147638	26	0	24696	0.0098292107141	-0.11074447458	0.0428564533327	0.0556046858215	0.0	0.444636957803
84838	coor_1561513	26	0	279974	0.00983126934159	0.133577470071	0.0516939301299	0.0556031315359	0.0	0.444636957803
106380	coor_1988851	26	0	354040	0.00983891123428	0.145571174812	0.0563413062715	0.055597364359	0.0	0.444636957803
106744	coor_2002864	26	0	356325	0.00984182226069	0.128317672945	0.0496655450709	0.0555951685171	0.0	0.444636957803
81533	coor_1500861	26	0	270042	0.00985378046055	0.0840580203014	0.0325400734831	0.0555861542856	0.0	0.444636957803
81534	coor_1500863	26	0	270044	0.00985378046055	0.0840580203014	0.0325400734831	0.0555861542856	0.0	0.444636957803
80018	coor_1466349	26	0	264483	0.00987657358593	-0.196734641887	0.0761824047385	0.0555689995032	0.0	0.444636957803
114420	coor_2164063	26	0	381780	0.00987684844779	-0.177869044839	0.0688772550843	0.0555687928492	0.0	0.444636957803
66869	coor_1199386	26	0	220551	0.009879586826	-0.117033510509	0.0453212447398	0.0555667342879	0.0	0.444636957803
2212	coor_52164	26	0	7953	0.00989410468731	-0.169879073744	0.0657986504323	0.0555558290413	0.0	0.444636957803
12553	coor_256674	26	0	44486	0.00990608404785	-0.161382468124	0.0625178360533	0.0555468413389	0.0	0.444636957803
84599	coor_1554570	26	0	278689	0.0099124017906	0.109246518449	0.042324548602	0.0555421052502	0.0	0.444636957803
20745	coor_336498	26	0	61668	0.00991709183968	-0.208371934329	0.0807330791265	0.055538591098	0.0	0.444636957803
48531	coor_857505	26	0	157913	0.00991971182611	-0.189235573913	0.0733213526741	0.0555366286429	0.0	0.444636957803
48368	coor_856630	26	0	157674	0.00991971182611	-0.189235573913	0.0733213526741	0.0555366286429	0.0	0.444636957803
48351	coor_856552	26	0	157646	0.00991971182611	-0.189235573913	0.0733213526741	0.0555366286429	0.0	0.444636957803
79232	coor_1449858	26	0	261248	0.00993247095139	0.120195453651	0.0465790524065	0.0555270782332	0.0	0.444636957803
107610	coor_2015937	26	0	359062	0.00995332527818	-0.145716750485	0.0564851628798	0.0555114919234	0.0	0.444636957803
79313	coor_1450339	26	0	261416	0.00997485366474	-0.137193328546	0.0531966090536	0.0554954322932	0.0	0.444636957803
46072	coor_822990	26	0	150760	0.00998094348187	0.141807860199	0.0549904000482	0.0554908950423	0.0	0.444636957803
90121	coor_1644959	26	0	296878	0.0100056685825	0.132902347662	0.051554155054	0.055472498749	0.0	0.444636957803
53755	coor_967629	26	0	176760	0.0100197082304	-0.0592541036088	0.0229895967457	0.0554620707892	0.0	0.444636957803
65071	coor_1156359	26	0	216129	0.0100197481508	-0.154721252085	0.0600292787012	0.0554620411568	0.0	0.444636957803
67395	coor_1211377	26	0	221613	0.010023042491	-0.114631601947	0.0444771263813	0.0554595961756	0.0	0.444636957803
61492	coor_1101529	26	0	204582	0.0100496881596	0.0721355387317	0.0279986310696	0.0554398466363	0.0	0.444636957803
26949	coor_467479	26	0	84788	0.0100566461505	0.146168347004	0.0567389532836	0.0554346971075	0.0	0.444636957803
44715	coor_803141	26	0	147035	0.0100569375453	0.157389513187	0.0610949720373	0.0554344815188	0.0	0.444636957803
82837	coor_1528196	26	0	273679	0.0100594611787	0.124316007543	0.0482582316276	0.0554326146386	0.0	0.444636957803
4561	coor_102530	26	0	17253	0.0100623275794	-0.211025258129	0.0819210386798	0.0554304946986	0.0	0.444636957803
114960	coor_2169647	26	0	383253	0.010069749369	0.0720037863136	0.0279549980001	0.0554250081687	0.0	0.444636957803
39513	coor_670773	26	0	124041	0.0100703948172	-0.21138985786	0.0820714349675	0.0554245311936	0.0	0.444636957803
14749	coor_284742	26	0	49853	0.0100851423645	-0.103569670494	0.0402185198847	0.0554136404171	0.0	0.444636957803
47614	coor_847396	26	0	155713	0.0100905811639	-0.237256342137	0.0921388670439	0.0554096275464	0.0	0.444636957803
115615	coor_2175732	26	0	384770	0.0101277435813	0.0643937211589	0.0250197968976	0.0553822596549	0.0	0.444636957803
5994	coor_125545	26	0	21019	0.0101286800317	-0.0984761927414	0.0382628154007	0.0553815711703	0.0	0.444636957803
58862	coor_1053354	26	0	194942	0.0101322020925	-0.140941064052	0.0547650620122	0.0553789822346	0.0	0.444636957803
48376	coor_856687	26	0	157688	0.0101469692143	-0.188728754843	0.0733481964678	0.0553681361828	0.0	0.444636957803
80069	coor_1467119	26	0	264616	0.0101603342693	-0.152064864353	0.059109514018	0.0553583320117	0.0	0.444636957803
82072	coor_1516272	26	0	271990	0.0101674946018	-0.0686247994744	0.0266778543457	0.0553530841434	0.0	0.444636957803
29626	coor_509683	26	0	92480	0.0101767228231	0.0541327815628	0.021046667768	0.0553463255493	0.0	0.444636957803
102945	coor_1900153	26	0	340541	0.0102091289516	0.131259409486	0.0510551969231	0.0553226349587	0.0	0.444636957803
77208	coor_1392491	26	0	251510	0.0102122183953	-0.0837495459309	0.0325768979926	0.0553203799066	0.0	0.444636957803
115787	coor_2178147	26	0	385374	0.0102364998076	0.115764291382	0.0450444519096	0.0553026774747	0.0	0.444636957803
82308	coor_1519551	26	0	272393	0.0102398714199	-0.0681881665765	0.0265335306354	0.0553002223454	0.0	0.444636957803
15153	coor_290518	26	0	50765	0.0102654357305	-0.14093779431	0.0548605278504	0.0552816303727	0.0	0.444636957803
60606	coor_1083647	26	0	200811	0.0102771948702	-0.113623699491	0.044235274211	0.0552730922126	0.0	0.444636957803
32166	coor_550714	26	0	101408	0.0102921116942	0.144255443943	0.056171663018	0.0552622737928	0.0	0.444636957803
23019	coor_374426	26	0	69023	0.0103001084205	0.13397517921	0.0521741150516	0.0552564799114	0.0	0.444636957803
23012	coor_374210	26	0	68960	0.0103001084205	0.13397517921	0.0521741150516	0.0552564799114	0.0	0.444636957803
114459	coor_2164401	26	0	381878	0.0103081101833	0.108286082969	0.0421744148698	0.0552506863842	0.0	0.444636957803
45266	coor_812281	26	0	148692	0.0103100428543	-0.104093133815	0.0405424074023	0.0552492876695	0.0	0.444636957803
47849	coor_851600	26	0	156408	0.0103271051028	-0.219473524204	0.0855001508908	0.0552369494674	0.0	0.444636957803
89950	coor_1641761	26	0	296356	0.0103523582466	0.134266789046	0.0523235407268	0.0552187214256	0.0	0.444636957803
14115	coor_273232	26	0	48198	0.0103631352545	-0.150867498103	0.0588011051114	0.0552109544796	0.0	0.444636957803
88533	coor_1616333	26	0	292369	0.0103899796193	-0.138029962754	0.0538165184941	0.055191639038	0.0	0.444636957803
6673	coor_133293	26	0	22681	0.010392114392	-0.102618202217	0.0400109385562	0.0551901049012	0.0	0.444636957803
814	coor_32153	26	0	3999	0.0104032634868	-0.0641894179173	0.0250311604633	0.0551820972473	0.0	0.444636957803
98194	coor_1790634	26	0	322717	0.0104394863692	-0.119182771193	0.0464981891301	0.0551561333217	0.0	0.444636957803
15371	coor_292070	26	0	51174	0.010452062122	-0.139995651319	0.0546271013349	0.0551471379728	0.0	0.444636957803
26947	coor_467473	26	0	84785	0.0104604385704	0.14536408606	0.0567280718501	0.055141151695	0.0	0.444636957803
79878	coor_1462723	26	0	264064	0.0104750563884	-0.201325514574	0.0785818366311	0.0551307151868	0.0	0.444636957803
79892	coor_1462934	26	0	264083	0.0104750563884	-0.201325514574	0.0785818366311	0.0551307151868	0.0	0.444636957803
81124	coor_1489271	26	0	269231	0.0104982231522	-0.070111132321	0.027374162502	0.0551142015806	0.0	0.444636957803
15890	coor_294161	26	0	51859	0.0105180594148	-0.125782203064	0.049122971037	0.0551000877284	0.0	0.444636957803
24051	coor_404267	26	0	74134	0.0105324249194	0.138140750282	0.0539595027288	0.0550898811826	0.0	0.444636957803
24062	coor_404763	26	0	74211	0.0105324249194	0.138140750282	0.0539595027288	0.0550898811826	0.0	0.444636957803
24068	coor_404819	26	0	74222	0.0105324249194	0.138140750282	0.0539595027288	0.0550898811826	0.0	0.444636957803
24069	coor_404837	26	0	74226	0.0105324249194	0.138140750282	0.0539595027288	0.0550898811826	0.0	0.444636957803
90273	coor_1648530	26	0	297484	0.0105355173484	-0.148073774938	0.0578417784539	0.0550876856619	0.0	0.444636957803
107742	coor_2018800	26	0	359660	0.0105362949849	-0.204073319884	0.0797175759502	0.0550871336562	0.0	0.444636957803
4987	coor_112992	26	0	18766	0.0105382318054	0.0495663418276	0.0193626855715	0.0550857589605	0.0	0.444636957803
60675	coor_1084126	26	0	200957	0.0105591721314	-0.0979728839043	0.0382826554292	0.0550709104837	0.0	0.444636957803
17140	coor_303535	26	0	54548	0.0105672596557	-0.0619012795015	0.0241902912721	0.0550651827449	0.0	0.444636957803
51980	coor_931776	26	0	171249	0.0105725031206	0.110629399731	0.0432355899643	0.0550614713049	0.0	0.444636957803
80292	coor_1473606	26	0	265614	0.0105775662418	-0.0985869010184	0.0385317195157	0.0550578890684	0.0	0.444636957803
68792	coor_1249334	26	0	224199	0.0105801066476	-0.112759076463	0.0440722174006	0.0550560922661	0.0	0.444636957803
64768	coor_1153225	26	0	215408	0.0106025446462	0.139970294103	0.0547236077022	0.0550402387352	0.0	0.444636957803
107542	coor_2015500	26	0	358940	0.0106132008511	0.106208867275	0.0415297324525	0.0550327200521	0.0	0.444636957803
47444	coor_845484	26	0	155279	0.0106272842898	0.0950021398718	0.0371544062024	0.0550227935067	0.0	0.444636957803
65250	coor_1159218	26	0	216637	0.0106295650293	-0.100733634989	0.0393970915283	0.0550211870545	0.0	0.444636957803
6469	coor_130512	26	0	22103	0.0106356986176	-0.132441950001	0.0518023444629	0.0550168683447	0.0	0.444636957803
23078	coor_375444	26	0	69234	0.0106497884975	0.12221408408	0.0478105344006	0.0550069559209	0.0	0.444636957803
90271	coor_1648467	26	0	297477	0.0106601926764	0.0928018096675	0.0363092012475	0.0549996439156	0.0	0.444636957803
4451	coor_101545	26	0	17035	0.0106629580867	-0.194000656123	0.0759064767266	0.0549977014658	0.0	0.444636957803
44721	coor_803202	26	0	147049	0.010670994085	0.142549060675	0.0557807931218	0.0549920594456	0.0	0.444636957803
56775	coor_1029073	26	0	189536	0.0106741610876	0.121579540217	0.0475771504658	0.0549898369516	0.0	0.444636957803
46095	coor_823162	26	0	150800	0.010681216588	0.149934147164	0.0586783228228	0.0549848877489	0.0	0.444636957803
88325	coor_1614829	26	0	291969	0.0106865310543	-0.139890956076	0.0547515346397	0.0549811617425	0.0	0.444636957803
103314	coor_1907665	26	0	342321	0.0106944758163	0.123556432421	0.0483633223933	0.0549755946882	0.0	0.444636957803
21411	coor_344860	26	0	63357	0.0107028639604	-0.0820758874181	0.0321301608201	0.0549697209339	0.0	0.444636957803
15364	coor_292043	26	0	51165	0.0107188898369	-0.125473333358	0.0491289629235	0.0549585102607	0.0	0.444636957803
12977	coor_264105	26	0	45680	0.0107196756564	0.183690264006	0.0719244671753	0.0549579609349	0.0	0.444636957803
56613	coor_1028357	26	0	189275	0.0107391500266	0.101938217744	0.0399241223693	0.054944358829	0.0	0.444636957803
67074	coor_1206785	26	0	220993	0.0107481615743	-0.0757917355284	0.0296872547759	0.0549380720215	0.0	0.444636957803
82288	coor_1519310	26	0	272342	0.0107729041392	0.0776687865452	0.0304320637794	0.0549208346914	0.0	0.444636957803
107627	coor_2016136	26	0	359113	0.0108032854539	0.101966425519	0.0399677415607	0.0548997170725	0.0	0.444636957803
45303	coor_813040	26	0	148835	0.0108056655395	-0.0966977187641	0.0379037126606	0.0548980649382	0.0	0.444636957803
66808	coor_1197314	26	0	220429	0.010820315639	0.0872458759401	0.0342051164235	0.0548879026973	0.0	0.444636957803
45374	coor_814245	26	0	149078	0.010822861981	0.0959961238801	0.0376369022794	0.0548861376395	0.0	0.444636957803
45493	coor_815372	26	0	149382	0.010822861981	0.0959961238801	0.0376369022794	0.0548861376395	0.0	0.444636957803
42194	coor_750434	26	0	137791	0.0108367927516	-0.0960687264708	0.0376720107438	0.0548764877171	0.0	0.444636957803
4452	coor_101553	26	0	17036	0.0108418293652	-0.199488476543	0.0782316077182	0.0548730015387	0.0	0.444636957803
107701	coor_2016934	26	0	359278	0.0108556846091	0.128755862109	0.050501878339	0.0548634188107	0.0	0.444636957803
79183	coor_1448451	26	0	260987	0.0108743321189	-0.20558011432	0.0806536267138	0.0548505387336	0.0	0.444636957803
65146	coor_1157691	26	0	216376	0.0108811478651	-0.159130799116	0.062435902145	0.0548458359044	0.0	0.444636957803
114069	coor_2157994	26	0	380682	0.0109179276239	0.120722853893	0.0473882738156	0.0548205031243	0.0	0.444636957803
31558	coor_544457	26	0	99767	0.010919589494	0.148834840265	0.0584245105099	0.0548193602694	0.0	0.444636957803
44117	coor_790399	26	0	145129	0.010925877864	-0.0746242464047	0.029295761298	0.0548150372043	0.0	0.444636957803
4888	coor_110527	26	0	18434	0.010926660429	0.11134949907	0.0437136802872	0.054814499369	0.0	0.444636957803
13138	coor_264769	26	0	45952	0.0109300434421	-0.17809789004	0.0699207941725	0.0548121747112	0.0	0.444636957803
4886	coor_110497	26	0	18425	0.0109332325083	0.11137461229	0.043727152226	0.0548099839102	0.0	0.444636957803
4791	coor_109400	26	0	18151	0.0109443397597	-0.123310755494	0.0484201978073	0.0548023579609	0.0	0.444636957803
4749	coor_107379	26	0	18009	0.0109501302106	-0.149946685317	0.0588835588422	0.0547983851133	0.0	0.444636957803
98127	coor_1790265	26	0	322625	0.0109542971604	0.130620699816	0.0512969926153	0.0547955273093	0.0	0.444636957803
81536	coor_1500873	26	0	270046	0.0109679521685	0.0834942431014	0.0327952412957	0.054786169105	0.0	0.444636957803
16146	coor_295505	26	0	52274	0.01098283582	-0.0897031185219	0.0352405644125	0.0547759806496	0.0	0.444636957803
85748	coor_1578928	26	0	283590	0.0109879346715	-0.131720409077	0.0517506870655	0.0547724931009	0.0	0.444636957803
48534	coor_857571	26	0	157921	0.0109992626081	-0.160993868366	0.0632606964689	0.0547647500781	0.0	0.444636957803
96236	coor_1743662	26	0	316624	0.0110190945265	-0.164293852407	0.0645733990065	0.0547512113327	0.0	0.444636957803
65861	coor_1164920	26	0	218056	0.0110202656706	-0.124168518183	0.0488034122336	0.0547504124992	0.0	0.444636957803
95360	coor_1735054	26	0	314714	0.0110322884722	-0.121282388925	0.0476762017007	0.0547422161415	0.0	0.444636957803
14718	coor_284112	26	0	49779	0.011034239151	-0.081847181603	0.0321749744688	0.0547408870445	0.0	0.444636957803
66216	coor_1172252	26	0	219108	0.0110497411657	0.0648325793636	0.0254912880627	0.0547303321403	0.0	0.444636957803
88499	coor_1616018	26	0	292294	0.011051812136	-0.119285636694	0.0469027004626	0.054728923068	0.0	0.444636957803
65036	coor_1155856	26	0	216051	0.0110531420777	-0.145860322682	0.0573527262151	0.0547280183095	0.0	0.444636957803
50631	coor_906585	26	0	167072	0.0110537911666	-0.175433681203	0.0689816196917	0.0547275767698	0.0	0.444636957803
79315	coor_1450343	26	0	261418	0.0110731339588	0.103461998798	0.0406917092254	0.0547144294781	0.0	0.444636957803
114494	coor_2164649	26	0	381939	0.0111182533942	0.106344439114	0.0418488420988	0.0546838408756	0.0	0.444636957803
5538	coor_122344	26	0	20138	0.0111331156264	-0.0950505053795	0.0374113317151	0.0546737891886	0.0	0.444636957803
5540	coor_122352	26	0	20140	0.0111331156264	-0.0950505053795	0.0374113317151	0.0546737891886	0.0	0.444636957803
97481	coor_1776050	26	0	320268	0.0111428875556	0.130555925424	0.0513922854688	0.054667186685	0.0	0.444636957803
46604	coor_831775	26	0	152614	0.0111502454106	-0.180356785023	0.071002463447	0.0546622186661	0.0	0.444636957803
77062	coor_1387255	26	0	250415	0.0111868937092	0.142389542369	0.0560810213555	0.054637517015	0.0	0.444636957803
95074	coor_1731730	26	0	313817	0.0111985733788	0.0709385310127	0.0279436193691	0.0546296597867	0.0	0.444636957803
47497	coor_845984	26	0	155396	0.0112203280571	-0.192882576484	0.0759993746721	0.0546150441978	0.0	0.444636957803
23037	coor_375018	26	0	69140	0.0112730121421	0.119404563092	0.0470781628348	0.0545797530261	0.0	0.444636957803
23030	coor_374961	26	0	69129	0.0112730121421	0.119404563092	0.0470781628348	0.0545797530261	0.0	0.444636957803
23095	coor_375672	26	0	69280	0.0112730121421	0.119404563092	0.0470781628348	0.0545797530261	0.0	0.444636957803
23029	coor_374949	26	0	69126	0.0112730121421	0.119404563092	0.0470781628348	0.0545797530261	0.0	0.444636957803
23033	coor_374988	26	0	69134	0.0112730121421	0.119404563092	0.0470781628348	0.0545797530261	0.0	0.444636957803
23094	coor_375644	26	0	69276	0.0112730121421	0.119404563092	0.0470781628348	0.0545797530261	0.0	0.444636957803
23069	coor_375351	26	0	69215	0.0112730121421	0.119404563092	0.0470781628348	0.0545797530261	0.0	0.444636957803
23088	coor_375557	26	0	69257	0.0112730121421	0.119404563092	0.0470781628348	0.0545797530261	0.0	0.444636957803
60558	coor_1082604	26	0	200672	0.0112758464054	0.183206954698	0.0722363274541	0.0545778586067	0.0	0.444636957803
60554	coor_1082571	26	0	200665	0.0112758464054	0.183206954698	0.0722363274541	0.0545778586067	0.0	0.444636957803
60514	coor_1081847	26	0	200536	0.0112758464054	0.183206954698	0.0722363274541	0.0545778586067	0.0	0.444636957803
60516	coor_1081868	26	0	200541	0.0112758464054	0.183206954698	0.0722363274541	0.0545778586067	0.0	0.444636957803
63985	coor_1134934	26	0	212089	0.0112857850857	-0.104095403148	0.0410485904655	0.0545712189375	0.0	0.444636957803
115290	coor_2172575	26	0	384049	0.0113122672449	0.092808891449	0.0366097969728	0.054553552471	0.0	0.444636957803
9892	coor_212732	26	0	36313	0.0113376130664	-0.0905921809682	0.0357464735682	0.0545366783982	0.0	0.444636957803
12412	coor_254690	26	0	44064	0.0114208564246	0.0608047457774	0.0240171216178	0.0544814932991	0.0	0.444636957803
114515	coor_2165020	26	0	382028	0.0114564912493	0.0915186693123	0.0361643963529	0.0544579786542	0.0	0.444636957803
46122	coor_823397	26	0	150862	0.0114565530598	0.126787081989	0.0501010532555	0.0544579379232	0.0	0.444636957803
19533	coor_324730	26	0	59267	0.0114927712652	0.0904905360979	0.035773850112	0.054434104814	0.0	0.444636957803
107608	coor_2015929	26	0	359058	0.0115148457918	-0.144038313847	0.0569582375391	0.054419611495	0.0	0.444636957803
58822	coor_1052849	26	0	194832	0.0115211301024	-0.0863146778434	0.0341347053531	0.0544154899548	0.0	0.444636957803
28849	coor_496027	26	0	90308	0.011542690828	0.0666165240395	0.0263515737977	0.0544013645759	0.0	0.444636957803
59727	coor_1067146	26	0	197412	0.0115699983753	0.148743230887	0.0588579051321	0.0543835077471	0.0	0.444636957803
78883	coor_1444185	26	0	260176	0.011573312833	0.104419832336	0.041320723868	0.0543813429158	0.0	0.444636957803
67443	coor_1211581	26	0	221688	0.011577578754	-0.0794279518272	0.0314326216308	0.0543785574472	0.0	0.444636957803
87830	coor_1612233	26	0	291219	0.0115777387153	-0.123284685197	0.0487884710309	0.0543784530168	0.0	0.444636957803
65047	coor_1156057	26	0	216080	0.0115861699721	-0.0911268630602	0.0360660496698	0.0543729505007	0.0	0.444636957803
113462	coor_2148249	26	0	378774	0.0116138917898	0.086041357844	0.0340646688774	0.0543548833231	0.0	0.444636957803
15877	coor_294066	26	0	51829	0.0116181165491	-0.120219939228	0.0475987402566	0.0543521332734	0.0	0.444636957803
66815	coor_1198053	26	0	220454	0.0116245164839	0.110650666403	0.0438133400763	0.0543479690113	0.0	0.444636957803
34598	coor_580064	26	0	106926	0.0116271650302	-0.125267954064	0.0496027917859	0.0543462462696	0.0	0.444636957803
103250	coor_1907240	26	0	342218	0.0116948529495	-0.136404171043	0.0540562434864	0.0543023364322	0.0	0.444636957803
39380	coor_665762	26	0	123205	0.0117564514251	0.144373593388	0.0572565342713	0.0542625722462	0.0	0.444636957803
115789	coor_2178253	26	0	385383	0.0117783564221	-0.156850967193	0.0622210961804	0.0542484762321	0.0	0.444636957803
40189	coor_696364	26	0	128192	0.0118249499586	0.141368839984	0.0561105262767	0.0542185700828	0.0	0.444636957803
81893	coor_1514813	26	0	271665	0.0118464079232	-0.0557158352534	0.022119722371	0.0542048323556	0.0	0.444636957803
99306	coor_1807662	26	0	325877	0.0118491569183	-0.112561870765	0.0446895990751	0.0542030739994	0.0	0.444636957803
88993	coor_1621456	26	0	293364	0.0118727399698	-0.121693936097	0.0483287108845	0.0541880042661	0.0	0.444636957803
64767	coor_1153223	26	0	215407	0.0118795911956	0.135394115924	0.0537738604754	0.0541836312576	0.0	0.444636957803
111260	coor_2105209	26	0	372932	0.0118886570106	-0.115018606006	0.0456863031151	0.0541778481523	0.0	0.444636957803
114447	coor_2164331	26	0	381854	0.0118899883228	0.104869686941	0.041655726548	0.0541769992342	0.0	0.444636957803
56162	coor_1024528	26	0	188142	0.0118998187934	0.0909170986607	0.0361177501522	0.054170733389	0.0	0.444636957803
11173	coor_233862	26	0	39822	0.0119148731842	0.140402180205	0.0557861080165	0.0541611467528	0.0	0.444636957803
79657	coor_1459551	26	0	263420	0.0119159600708	0.0951249662563	0.0377965613393	0.0541604550388	0.0	0.444636957803
11174	coor_233865	26	0	39823	0.0119250618862	0.14017250783	0.0557015381554	0.0541546646751	0.0	0.444636957803
11177	coor_233880	26	0	39828	0.0119250618862	0.14017250783	0.0557015381554	0.0541546646751	0.0	0.444636957803
82289	coor_1519311	26	0	272343	0.0119353995881	0.0761709702523	0.0302723888736	0.0541480928167	0.0	0.444636957803
83631	coor_1534761	26	0	275363	0.0119468650278	-0.117474568723	0.0466938467225	0.0541408099313	0.0	0.444636957803
642	coor_29408	26	0	3593	0.0119635382699	-0.0777028337119	0.030891413167	0.0541302300752	0.0	0.444636957803
31488	coor_543977	26	0	99608	0.0119770290277	0.112247294223	0.0446319242984	0.0541216791926	0.0	0.444636957803
79918	coor_1464151	26	0	264193	0.0119925674886	-0.16242362026	0.0645948809371	0.0541118409763	0.0	0.444636957803
95709	coor_1739331	26	0	315578	0.0119978171075	0.139267055697	0.0553890663921	0.0541085197186	0.0	0.444636957803
81529	coor_1500844	26	0	270038	0.0120008005389	0.0813737832712	0.0323649804346	0.0541066327755	0.0	0.444636957803
45272	coor_812323	26	0	148706	0.01204686702	-0.16970574949	0.0675338619443	0.0540775495376	0.0	0.444636957803
44705	coor_803084	26	0	147021	0.0120645614814	0.123818039999	0.0492831808542	0.0540664046412	0.0	0.444636957803
44704	coor_803077	26	0	147020	0.0120645614814	0.123818039999	0.0492831808542	0.0540664046412	0.0	0.444636957803
115870	coor_2180898	26	0	385920	0.0120857405559	0.089508639901	0.0356358473637	0.0540530839732	0.0	0.444636957803
44955	coor_807543	26	0	147771	0.0121030403647	0.0766455639256	0.0305208567183	0.0540422185182	0.0	0.444636957803
6662	coor_133106	26	0	22656	0.0121712324507	0.0671041816474	0.0267425940932	0.0539995227859	0.0	0.444636957803
10084	coor_220595	26	0	37119	0.0121868859829	0.106913277814	0.0426151884164	0.0539897518583	0.0	0.444636957803
101593	coor_1878539	26	0	336287	0.012189220394	-0.134373435424	0.0535621420455	0.0539882956723	0.0	0.444636957803
30968	coor_536181	26	0	97719	0.0121909440412	0.0941711851363	0.0375380082607	0.0539872206342	0.0	0.444636957803
30971	coor_536240	26	0	97733	0.0121909440412	0.0941711851363	0.0375380082607	0.0539872206342	0.0	0.444636957803
114061	coor_2157594	26	0	380622	0.0122016791799	-0.0928735914122	0.0370253717006	0.0539805281601	0.0	0.444636957803
36611	coor_615224	26	0	113876	0.0122219585564	0.161651482658	0.0644597753854	0.0539678998552	0.0	0.444636957803
90342	coor_1651564	26	0	297749	0.012222940273	0.117252871337	0.0467560174891	0.0539672889949	0.0	0.444636957803
71824	coor_1278331	26	0	229422	0.0122229840262	-0.12869891915	0.0513202951052	0.053967261771	0.0	0.444636957803
71823	coor_1278330	26	0	229421	0.0122229840262	-0.12869891915	0.0513202951052	0.053967261771	0.0	0.444636957803
90497	coor_1654094	26	0	298261	0.0122348386861	-0.142684965652	0.0569052021819	0.0539598888148	0.0	0.444636957803
4323	coor_100224	26	0	16732	0.0122494388191	0.109157546681	0.0435412362333	0.0539508170103	0.0	0.444636957803
105063	coor_1961180	26	0	350692	0.012251373262	0.104230607847	0.0415768859143	0.053949615761	0.0	0.444636957803
90966	coor_1662236	26	0	299949	0.0122528900581	-0.103268530712	0.0411938410465	0.0539486739792	0.0	0.444636957803
105424	coor_1962893	26	0	351248	0.0122604946865	-0.18753135161	0.0748128647694	0.0539439538054	0.0	0.444636957803
44845	coor_804701	26	0	147377	0.0122610438133	-0.128378820419	0.0512151599885	0.0539436130641	0.0	0.444636957803
44826	coor_804380	26	0	147278	0.0122610438133	-0.128378820419	0.0512151599885	0.0539436130641	0.0	0.444636957803
44835	coor_804601	26	0	147348	0.0122610438133	-0.128378820419	0.0512151599885	0.0539436130641	0.0	0.444636957803
50548	coor_906049	26	0	166917	0.0122756079807	-0.202487259661	0.0807933828453	0.053934580711	0.0	0.444636957803
87829	coor_1612232	26	0	291218	0.012292604557	-0.122197334441	0.0487668673833	0.053924051824	0.0	0.444636957803
46131	coor_823498	26	0	150882	0.0122983455955	0.123665460431	0.0493560333263	0.0539204983286	0.0	0.444636957803
101687	coor_1880563	26	0	336677	0.0123282902874	-0.177932500915	0.0710389717397	0.0539019874174	0.0	0.444636957803
46123	coor_823399	26	0	150863	0.0123369134144	0.123516389354	0.0493184010561	0.05389666424	0.0	0.444636957803
46056	coor_822781	26	0	150707	0.0123369134144	0.123516389354	0.0493184010561	0.05389666424	0.0	0.444636957803
47363	coor_842682	26	0	154986	0.0123605733047	0.138514936667	0.0553221335287	0.0538820755551	0.0	0.444636957803
4881	coor_110138	26	0	18349	0.0123816349615	0.107264780052	0.0428513276416	0.0538691097211	0.0	0.444636957803
114430	coor_2164139	26	0	381803	0.0123835619429	0.104200982553	0.0416282863594	0.0538679244209	0.0	0.444636957803
34449	coor_578370	26	0	106555	0.0123867852376	-0.150616749617	0.0601736033487	0.0538659421139	0.0	0.444636957803
2268	coor_53929	26	0	8354	0.0123941923679	-0.153106059026	0.0611733054077	0.0538613885024	0.0	0.444636957803
16292	coor_296304	26	0	52544	0.0124177939989	-0.10448736318	0.0417590449168	0.0538468951981	0.0	0.444636957803
105498	coor_1963276	26	0	351353	0.0124197130677	-0.203130519087	0.0811841952071	0.0538457178071	0.0	0.444636957803
105500	coor_1963279	26	0	351355	0.0124197130677	-0.203130519087	0.0811841952071	0.0538457178071	0.0	0.444636957803
23127	coor_376083	26	0	69333	0.0124439510512	0.121768042546	0.0486799169073	0.0538308611137	0.0	0.444636957803
13290	coor_265446	26	0	46222	0.0124876462285	-0.111810183065	0.0447212670656	0.0538041426947	0.0	0.444636957803
41194	coor_729272	26	0	133963	0.0124980770749	0.163930888747	0.0655760225195	0.0537977767479	0.0	0.444636957803
116184	coor_2190813	26	0	387573	0.0125042864522	-0.196832490413	0.0787429587477	0.0537939893963	0.0	0.444636957803
115256	coor_2172464	26	0	384004	0.0125128671561	0.0923936010319	0.0369657218857	0.0537887584141	0.0	0.444636957803
5515	coor_122156	26	0	20096	0.0125195013055	0.110899429572	0.0443730562699	0.0537847162689	0.0	0.444636957803
20922	coor_338532	26	0	62169	0.0125204007363	-0.232013793904	0.0928342584609	0.0537841683973	0.0	0.444636957803
20914	coor_338319	26	0	62138	0.0125204007363	-0.232013793904	0.0928342584609	0.0537841683973	0.0	0.444636957803
26274	coor_461620	26	0	83139	0.0125472493042	-0.0822477084011	0.0329193009264	0.0537678301039	0.0	0.444636957803
10817	coor_226757	26	0	38486	0.0125477209014	-0.1016741978	0.0406948895988	0.0537675433971	0.0	0.444636957803
81030	coor_1488638	26	0	269035	0.0125586266961	0.0593634649948	0.0237630429554	0.0537609158928	0.0	0.444636957803
67401	coor_1211400	26	0	221622	0.0125618877716	-0.0785562592304	0.0314470313199	0.0537589351103	0.0	0.444636957803
82192	coor_1518570	26	0	272207	0.0125622787194	-0.0688511511723	0.0275620799534	0.0537586976786	0.0	0.444636957803
60667	coor_1084073	26	0	200935	0.0125720875356	0.105332601322	0.0421708002089	0.0537527426931	0.0	0.444636957803
41247	coor_729997	26	0	134124	0.0125854876741	-0.226899575294	0.0908549483547	0.0537446140365	0.0	0.444636957803
79649	coor_1459430	26	0	263405	0.0125952754688	0.0760750003584	0.0304652640444	0.0537386815011	0.0	0.444636957803
77638	coor_1400885	26	0	253171	0.0125990914949	-0.2928383036	0.117276123926	0.053736369653	0.0	0.444636957803
65068	coor_1156347	26	0	216126	0.0126004317475	-0.152344408325	0.0610119379511	0.0537355578401	0.0	0.444636957803
65061	coor_1156291	26	0	216108	0.0126004317475	-0.152344408325	0.0610119379511	0.0537355578401	0.0	0.444636957803
65037	coor_1155868	26	0	216053	0.0126004317475	-0.152344408325	0.0610119379511	0.0537355578401	0.0	0.444636957803
65026	coor_1155643	26	0	216015	0.0126004317475	-0.152344408325	0.0610119379511	0.0537355578401	0.0	0.444636957803
65069	coor_1156350	26	0	216127	0.0126004317475	-0.152344408325	0.0610119379511	0.0537355578401	0.0	0.444636957803
65064	coor_1156335	26	0	216122	0.0126004317475	-0.152344408325	0.0610119379511	0.0537355578401	0.0	0.444636957803
65027	coor_1155679	26	0	216023	0.0126004317475	-0.152344408325	0.0610119379511	0.0537355578401	0.0	0.444636957803
60621	coor_1083758	26	0	200842	0.0126031683195	0.103965588614	0.041638142965	0.0537339004908	0.0	0.444636957803
60620	coor_1083755	26	0	200841	0.0126031683195	0.103965588614	0.041638142965	0.0537339004908	0.0	0.444636957803
81998	coor_1515357	26	0	271820	0.0126416486761	-0.0615727510521	0.024670557514	0.0537106292931	0.0	0.444636957803
67159	coor_1209266	26	0	221250	0.0126420096784	-0.0743093105571	0.0297738780819	0.0537104112719	0.0	0.444636957803
70461	coor_1260415	26	0	226682	0.0126453686545	-0.242958471657	0.0973510565499	0.0537083829396	0.0	0.444636957803
25507	coor_435212	26	0	79275	0.0126512094595	0.143082477395	0.0573355083612	0.0537048570788	0.0	0.444636957803
27612	coor_476215	26	0	86419	0.0126542048318	-0.258927509641	0.103760025775	0.0537030494508	0.0	0.444636957803
61979	coor_1105836	26	0	205575	0.012661764855	-0.205605728586	0.0823994052489	0.053698488859	0.0	0.444636957803
101594	coor_1878608	26	0	336298	0.0126694260365	-0.133082334276	0.053339230226	0.0536938696999	0.0	0.444636957803
101602	coor_1878677	26	0	336310	0.0126694260365	-0.133082334276	0.053339230226	0.0536938696999	0.0	0.444636957803
49381	coor_878776	26	0	162399	0.0126714388493	-0.351898768464	0.141043774598	0.0536926565239	0.0	0.444636957803
12959	coor_264054	26	0	45657	0.0126714388493	-0.351898768464	0.141043774598	0.0536926565239	0.0	0.444636957803
55056	coor_1014711	26	0	185251	0.0126749679603	0.0726937825759	0.0291373931887	0.0536905298456	0.0	0.444636957803
80974	coor_1488230	26	0	268900	0.012685823581	0.0554252115879	0.0222184537089	0.05368399142	0.0	0.444636957803
101813	coor_1881781	26	0	336990	0.0127048121406	0.146643261472	0.058797828373	0.0536725663515	0.0	0.444636957803
65302	coor_1159737	26	0	216734	0.0127157300356	-0.152530120334	0.0611657131255	0.0536660040909	0.0	0.444636957803
59209	coor_1061313	26	0	196195	0.0127274979979	-0.102918961426	0.0412767209747	0.0536589364711	0.0	0.444636957803
52008	coor_933222	26	0	171458	0.0127281680508	-0.351723553254	0.141063453363	0.0536585342236	0.0	0.444636957803
105213	coor_1962073	26	0	350946	0.0127294552672	-0.237578420847	0.0952853915569	0.0536577615321	0.0	0.444636957803
50549	coor_906051	26	0	166918	0.0127842480514	-0.193685389349	0.077728938521	0.0536249343676	0.0	0.444636957803
95050	coor_1731238	26	0	313671	0.0127860010921	-0.0647245873219	0.0259754858774	0.0536238861507	0.0	0.444636957803
105023	coor_1959271	26	0	350409	0.0127906355457	0.144450857299	0.0579745006912	0.0536211156277	0.0	0.444636957803
31288	coor_540030	26	0	98708	0.0127996579718	0.121795468209	0.0488868230604	0.0536157244758	0.0	0.444636957803
14681	coor_283271	26	0	49700	0.0128218318687	0.105928088457	0.042528430046	0.0536024892172	0.0	0.444636957803
50310	coor_900248	26	0	165895	0.0128255103311	-0.272100557411	0.109248497293	0.0536002955571	0.0	0.444636957803
65080	coor_1156720	26	0	216206	0.0128307384702	-0.163770732753	0.0657578583628	0.0535971787005	0.0	0.444636957803
65160	coor_1157904	26	0	216404	0.0128307384702	-0.163770732753	0.0657578583628	0.0535971787005	0.0	0.444636957803
65086	coor_1156777	26	0	216221	0.0128307384702	-0.163770732753	0.0657578583628	0.0535971787005	0.0	0.444636957803
772	coor_31548	26	0	3903	0.0128503028522	0.0512564898412	0.0205851929154	0.0535855249701	0.0	0.444636957803
90965	coor_1662235	26	0	299948	0.0128643815767	-0.112132261367	0.0450406604244	0.0535771485323	0.0	0.444636957803
74294	coor_1320912	26	0	238491	0.0128751795388	-0.127562793557	0.0512448676386	0.0535707295446	0.0	0.444636957803
87536	coor_1610659	26	0	290751	0.0128838864748	0.128622531416	0.0516755922332	0.0535655570599	0.0	0.444636957803
5536	coor_122333	26	0	20134	0.0128861701818	-0.0960110824391	0.0385745441967	0.0535642009014	0.0	0.444636957803
47499	coor_845996	26	0	155398	0.012890469861	0.132745034171	0.0533357588151	0.053561648153	0.0	0.444636957803
80872	coor_1486411	26	0	268469	0.0128979787105	-0.0937684910917	0.0376784787614	0.0535571919033	0.0	0.444636957803
12339	coor_254116	26	0	43951	0.0128987187912	-0.224514562588	0.0902161977211	0.0535567528144	0.0	0.444636957803
102443	coor_1891191	26	0	338960	0.0129197023357	0.107819245793	0.043334867558	0.0535443125665	0.0	0.444636957803
87872	coor_1612450	26	0	291278	0.0129259279329	-0.159644916624	0.0641691481658	0.0535406251117	0.0	0.444636957803
65186	coor_1158456	26	0	216492	0.0129360705019	-0.0912669096923	0.036688788447	0.0535346209747	0.0	0.444636957803
6785	coor_134044	26	0	22890	0.0129575595085	0.118508633855	0.047651152727	0.0535219137788	0.0	0.444636957803
14195	coor_274195	26	0	48436	0.012986932979	-0.122577461955	0.0493032069557	0.0535045743281	0.0	0.444636957803
107597	coor_2015892	26	0	359037	0.0129948854361	0.0995928282785	0.0400618293874	0.0534998858775	0.0	0.444636957803
103271	coor_1907357	26	0	342244	0.0130117144417	-0.109814204983	0.0441816514116	0.0534899725254	0.0	0.444636957803
32418	coor_553225	26	0	102010	0.0130305037861	0.164635407372	0.0662516483061	0.0534789177906	0.0	0.444636957803
23086	coor_375516	26	0	69252	0.0130341435307	0.115160347288	0.0463440344577	0.0534767779714	0.0	0.444636957803
109414	coor_2059307	26	0	366026	0.0130346855428	-0.0581149815813	0.0233873799844	0.0534764593657	0.0	0.444636957803
81416	coor_1499267	26	0	269896	0.0130455292259	0.0719656113055	0.0289647899589	0.0534700876877	0.0	0.444636957803
3454	coor_81871	26	0	13648	0.0130550762671	0.0920563751981	0.0370548363905	0.053464481782	0.0	0.444636957803
89145	coor_1626851	26	0	293935	0.0130767557923	-0.153926533249	0.0619737995772	0.0534517652733	0.0	0.444636957803
48444	coor_857026	26	0	157787	0.0131048037178	-0.19770840135	0.079625763592	0.0534353408841	0.0	0.444636957803
74267	coor_1320501	26	0	238401	0.0131048037178	-0.19770840135	0.079625763592	0.0534353408841	0.0	0.444636957803
74300	coor_1320993	26	0	238505	0.0131048037178	-0.19770840135	0.079625763592	0.0534353408841	0.0	0.444636957803
74259	coor_1320417	26	0	238384	0.0131048037178	-0.19770840135	0.079625763592	0.0534353408841	0.0	0.444636957803
74262	coor_1320456	26	0	238392	0.0131048037178	-0.19770840135	0.079625763592	0.0534353408841	0.0	0.444636957803
4810	coor_109510	26	0	18178	0.0131191186817	-0.217173159213	0.0874788100806	0.0534269702543	0.0	0.444636957803
81557	coor_1501466	26	0	270092	0.0131638893381	-0.0674076873328	0.0271655929521	0.0534008427503	0.0	0.444636957803
39470	coor_669842	26	0	123833	0.0131655169016	0.139628722801	0.0562719884534	0.0533998944079	0.0	0.444636957803
4585	coor_102893	26	0	17317	0.0131736121487	-0.225474870407	0.0908770253958	0.0533951790389	0.0	0.444636957803
90086	coor_1644291	26	0	296780	0.0131870896485	0.125135231107	0.0504428423939	0.0533873342592	0.0	0.444636957803
108240	coor_2026595	26	0	361642	0.013187944885	-0.21722318256	0.0875649253964	0.0533868366951	0.0	0.444636957803
51388	coor_916465	26	0	169274	0.0132025074112	-0.157713029973	0.0635858780259	0.053378368803	0.0	0.444636957803
66942	coor_1205560	26	0	220765	0.0132112531026	0.109978309556	0.0443446877606	0.0533732872791	0.0	0.444636957803
76061	coor_1358673	26	0	246396	0.013230745744	-0.1029614006	0.0415242069064	0.0533619721225	0.0	0.444636957803
34858	coor_584071	26	0	107839	0.013232010007	0.0661608562655	0.0266829601575	0.0533612387475	0.0	0.444636957803
115207	coor_2172262	26	0	383934	0.0132345423029	-0.0579935376651	0.0233896907903	0.0533597699966	0.0	0.444636957803
107541	coor_2015497	26	0	358939	0.0132568861079	0.100477272757	0.0405339027433	0.0533468211694	0.0	0.444636957803
30814	coor_534666	26	0	97310	0.0132581702622	0.112027869615	0.0451942028839	0.053346077554	0.0	0.444636957803
52270	coor_939302	26	0	172305	0.0132694781902	0.0519767960175	0.0209710222018	0.0533395322163	0.0	0.444636957803
46048	coor_822622	26	0	150681	0.0132725567302	0.123593641453	0.0498678640161	0.0533377511266	0.0	0.444636957803
106736	coor_2002788	26	0	356306	0.0132797914611	0.122994982084	0.0496302199515	0.0533335669084	0.0	0.444636957803
63843	coor_1130006	26	0	211238	0.0132888625127	-0.158224070669	0.0638519523363	0.0533283234955	0.0	0.444636957803
23070	coor_375354	26	0	69216	0.0133104182239	0.121784362861	0.0491580701605	0.0533158761467	0.0	0.444636957803
23061	coor_375210	26	0	69194	0.0133104182239	0.121784362861	0.0491580701605	0.0533158761467	0.0	0.444636957803
90093	coor_1644357	26	0	296793	0.013319278092	0.125115606108	0.0505075769176	0.0533107651775	0.0	0.444636957803
113169	coor_2137305	26	0	377922	0.0133557191722	-0.124526246804	0.0502895170557	0.0532897750329	0.0	0.444636957803
47545	coor_846362	26	0	155497	0.0134235766594	0.118891690438	0.0480492409393	0.0532508234039	0.0	0.444636957803
46674	coor_833087	26	0	152848	0.0134257370106	0.111727359513	0.0451548790688	0.0532495861754	0.0	0.444636957803
43940	coor_786233	26	0	144497	0.0134362074951	-0.085903000916	0.0347218223973	0.0532435922417	0.0	0.444636957803
79314	coor_1450340	26	0	261417	0.0134505762793	0.0994742787095	0.0402135310606	0.053235373398	0.0	0.444636957803
54320	coor_991374	26	0	180568	0.0134575136183	0.151177523905	0.061119681256	0.0532314080639	0.0	0.444636957803
79919	coor_1464172	26	0	264195	0.0134744741165	-0.155863460738	0.063025664201	0.0532217211583	0.0	0.444636957803
113175	coor_2138197	26	0	377951	0.0134759662347	-0.143825975008	0.0581590645903	0.0532208694577	0.0	0.444636957803
34043	coor_573757	26	0	105833	0.0134764862195	-0.0568761483487	0.0229991980529	0.0532205726701	0.0	0.444636957803
47611	coor_847375	26	0	155708	0.0134790642036	-0.229326100125	0.0927359319089	0.0532191014038	0.0	0.444636957803
87048	coor_1605132	26	0	289428	0.0135135302119	-0.132026032289	0.0534090598748	0.053199455339	0.0	0.444636957803
47109	coor_840128	26	0	154367	0.0135210385304	0.129477285904	0.0523822247699	0.0531951813714	0.0	0.444636957803
107566	coor_2015740	26	0	358994	0.013528671257	0.114009152348	0.0461281062526	0.0531908387341	0.0	0.444636957803
107565	coor_2015739	26	0	358993	0.013528671257	0.114009152348	0.0461281062526	0.0531908387341	0.0	0.444636957803
77063	coor_1387269	26	0	250422	0.0135480278856	0.134526917302	0.0544408883199	0.0531798354783	0.0	0.444636957803
70832	coor_1262890	26	0	227272	0.0135504304652	-0.263967836103	0.106826303826	0.0531784707029	0.0	0.444636957803
48550	coor_857717	26	0	157959	0.0135583403562	-0.184318047798	0.074598799695	0.0531739790309	0.0	0.444636957803
22773	coor_367009	26	0	67496	0.0135648440583	0.115043837012	0.0465647817609	0.0531702876032	0.0	0.444636957803
47503	coor_846047	26	0	155414	0.0135885819462	0.129498845393	0.0524288555351	0.0531568274932	0.0	0.444636957803
65283	coor_1159578	26	0	216698	0.0135912314295	-0.0966603692492	0.0391349902357	0.0531553264429	0.0	0.444636957803
2291	coor_54975	26	0	8597	0.0135913481145	-0.231656756397	0.0937912432559	0.0531552603416	0.0	0.444636957803
44849	coor_804755	26	0	147388	0.0136033761909	-0.12102921091	0.049007588589	0.0531484491993	0.0	0.444636957803
44850	coor_804809	26	0	147391	0.0136033761909	-0.12102921091	0.049007588589	0.0531484491993	0.0	0.444636957803
44851	coor_804830	26	0	147394	0.0136033761909	-0.12102921091	0.049007588589	0.0531484491993	0.0	0.444636957803
115681	coor_2176560	26	0	384988	0.013607243324	0.0992625457306	0.0401954112822	0.0531462604861	0.0	0.444636957803
96868	coor_1754760	26	0	318258	0.0136218280896	-0.0583213813919	0.0236203582357	0.0531380107639	0.0	0.444636957803
16884	coor_301202	26	0	53907	0.0136218280896	-0.0583213813919	0.0236203582357	0.0531380107639	0.0	0.444636957803
49311	coor_876063	26	0	161825	0.0136218280896	-0.0583213813919	0.0236203582357	0.0531380107639	0.0	0.444636957803
7107	coor_139630	26	0	23696	0.0136559520527	0.0927730630874	0.0375870769429	0.053118739318	0.0	0.444636957803
16187	coor_295821	26	0	52374	0.0136653826212	-0.10772061413	0.0436474710684	0.0531134209191	0.0	0.444636957803
9707	coor_208863	26	0	35572	0.0136784421375	-0.118109416718	0.0478635759066	0.0531060613104	0.0	0.444636957803
600	coor_28788	26	0	3509	0.0136819689412	0.0669973315825	0.0271515366609	0.053104074866	0.0	0.444636957803
81531	coor_1500853	26	0	270040	0.0136939846262	0.080606582153	0.0326710351538	0.0530973105169	0.0	0.444636957803
81532	coor_1500854	26	0	270041	0.0136939846262	0.080606582153	0.0326710351538	0.0530973105169	0.0	0.444636957803
82310	coor_1519561	26	0	272397	0.0136961660504	-0.069953019116	0.0283536464452	0.0530960830244	0.0	0.444636957803
80019	coor_1466362	26	0	264484	0.0136967374702	-0.181804650009	0.0736902586311	0.0530957615137	0.0	0.444636957803
68793	coor_1249337	26	0	224200	0.0137071088493	-0.105557514604	0.0427899817831	0.0530899280887	0.0	0.444636957803
31390	coor_541520	26	0	99091	0.0137177816869	0.0900559598559	0.0365102342832	0.0530839291728	0.0	0.444636957803
47753	coor_849917	26	0	156205	0.0137446105951	-0.180896401463	0.0733593841918	0.0530688675354	0.0	0.444636957803
107567	coor_2015743	26	0	358995	0.0137459922302	0.11382277148	0.046159518002	0.0530680925939	0.0	0.444636957803
78837	coor_1443117	26	0	259987	0.0137630928702	-0.140871478692	0.0571391609789	0.0530585067498	0.0	0.444636957803
50632	coor_906603	26	0	167075	0.0137667832234	-0.241700721455	0.0980405415489	0.053056439484	0.0	0.444636957803
8048	coor_154379	26	0	26050	0.0137750494782	0.134319982051	0.0544886913739	0.0530518106588	0.0	0.444636957803
16240	coor_296049	26	0	52466	0.0137821990946	-0.0993697618981	0.040313717985	0.0530478090903	0.0	0.444636957803
72211	coor_1285974	26	0	230808	0.0137858680964	-0.087755053538	0.0356030819021	0.053045756298	0.0	0.444636957803
70193	coor_1258666	26	0	226216	0.0138403666036	-0.202246441736	0.0821005939182	0.0530153212213	0.0	0.444636957803
53325	coor_955193	26	0	174418	0.0138415626314	-0.20907245778	0.0848726400009	0.0530146544778	0.0	0.444636957803
105377	coor_1962716	26	0	351182	0.0138426903582	-0.248943142135	0.101059284171	0.0530140258563	0.0	0.444636957803
14575	coor_281353	26	0	49488	0.0138497833375	-0.187791915292	0.076240443836	0.0530100730976	0.0	0.444636957803
114518	coor_2165053	26	0	382037	0.0138505944756	0.090334415248	0.0366746075348	0.0530096211823	0.0	0.444636957803
114511	coor_2164975	26	0	382013	0.0138505944756	0.090334415248	0.0366746075348	0.0530096211823	0.0	0.444636957803
1422	coor_41944	26	0	5948	0.0138643250408	-0.18384893009	0.074651092728	0.0530019749134	0.0	0.444636957803
4716	coor_106110	26	0	17765	0.0138711271444	0.105603815889	0.0428830612261	0.0529981894365	0.0	0.444636957803
81530	coor_1500848	26	0	270039	0.013876013504	0.0798233957639	0.0324159464784	0.0529954711119	0.0	0.444636957803
22995	coor_373599	26	0	68784	0.0138878436714	-0.10766167779	0.0437263986857	0.052988893382	0.0	0.444636957803
12547	coor_256542	26	0	44466	0.013892909294	-0.158463983538	0.0643629992301	0.0529860783402	0.0	0.444636957803
8532	coor_167749	26	0	28509	0.0138937296567	0.105517961686	0.0428583891575	0.0529856225377	0.0	0.444636957803
38009	coor_641692	26	0	118540	0.013908991185	-0.0916786960194	0.0372432477052	0.0529771473913	0.0	0.444636957803
12518	coor_255730	26	0	44316	0.0139321858781	0.14606443235	0.0593511812183	0.0529642824366	0.0	0.444636957803
14174	coor_274051	26	0	48389	0.0139409476685	-0.113048825254	0.0459399869432	0.0529594276192	0.0	0.444636957803
25715	coor_442294	26	0	80343	0.0139866070639	0.113205262382	0.0460255696748	0.0529341716975	0.0	0.444636957803
33751	coor_568503	26	0	105130	0.0139951567157	-0.211744327613	0.0860960418755	0.0529294506509	0.0	0.444636957803
39563	coor_673357	26	0	124599	0.0139971817673	0.127040945201	0.0516564212814	0.0529283328069	0.0	0.444636957803
4841	coor_109781	26	0	18250	0.0139974959293	-0.200220775408	0.0814125138003	0.0529281593998	0.0	0.444636957803
4837	coor_109747	26	0	18243	0.0139974959293	-0.200220775408	0.0814125138003	0.0529281593998	0.0	0.444636957803
84867	coor_1561724	26	0	280041	0.014014493539	0.113513264059	0.0461642519289	0.0529187823944	0.0	0.444636957803
33863	coor_571471	26	0	105532	0.0140214908898	-0.075669075391	0.0307758009109	0.0529149251075	0.0	0.444636957803
6961	coor_135431	26	0	23294	0.0140314907137	0.146086052772	0.0594216954081	0.0529094156546	0.0	0.444636957803
57097	coor_1030796	26	0	190121	0.0140439108716	-0.135950889258	0.0553063028195	0.0529025775264	0.0	0.444636957803
113981	coor_2155854	26	0	380303	0.014059761009	0.096595259027	0.0393024992741	0.0528938587074	0.0	0.444636957803
103150	coor_1906435	26	0	342010	0.0140794545943	-0.0480653335568	0.019560746423	0.0528830377593	0.0	0.444636957803
81159	coor_1490578	26	0	269317	0.0140839532439	-0.0579522942846	0.0235854647457	0.052880567779	0.0	0.444636957803
80955	coor_1487912	26	0	268816	0.0140855107474	-0.051787970283	0.0210770456405	0.052879712795	0.0	0.444636957803
44958	coor_807568	26	0	147779	0.0141030917885	0.0711924738805	0.0289797326745	0.0528700675455	0.0	0.444636957803
30798	coor_534555	26	0	97276	0.0141479542626	0.113357628585	0.0461650632932	0.0528455032172	0.0	0.444636957803
4718	coor_106122	26	0	17770	0.0141506867464	0.124135009907	0.0505556011199	0.0528440092732	0.0	0.444636957803
15888	coor_294146	26	0	51853	0.0141569467793	-0.121392343367	0.0494418247089	0.0528405876542	0.0	0.444636957803
46567	coor_831399	26	0	152536	0.0141616627881	-0.113191070451	0.0461037870805	0.0528380108513	0.0	0.444636957803
44786	coor_803773	26	0	147179	0.0141801626905	0.125282703713	0.0510386072494	0.0528279099006	0.0	0.444636957803
94195	coor_1717612	26	0	310210	0.0141955567999	-0.138156375943	0.0562921523379	0.0528195135669	0.0	0.444636957803
21223	coor_341443	26	0	62905	0.0141977275483	-0.1347654082	0.0549117279094	0.0528183302322	0.0	0.444636957803
101597	coor_1878641	26	0	336304	0.0142183556565	-0.135508828065	0.0552264251246	0.0528070932359	0.0	0.444636957803
45498	coor_815404	26	0	149392	0.0142440807794	0.120544487665	0.0491407883246	0.0527930998043	0.0	0.444636957803
105202	coor_1962017	26	0	350928	0.0142499222397	-0.166422680273	0.0678474396672	0.0527899253893	0.0	0.444636957803
72143	coor_1285081	26	0	230666	0.0142750641214	-0.0908667271037	0.0370542868731	0.0527762756602	0.0	0.444636957803
94904	coor_1727083	26	0	312514	0.0143016890707	0.0493207900086	0.0201179027822	0.0527618438479	0.0	0.444636957803
80133	coor_1469058	26	0	264734	0.0143169473913	0.0781947871024	0.0319005864433	0.0527535838859	0.0	0.444636957803
56990	coor_1029883	26	0	189882	0.0143360697864	0.121915677358	0.0497468742604	0.0527432430896	0.0	0.444636957803
39561	coor_673228	26	0	124573	0.0143399989085	0.136385708032	0.0556535198502	0.0527411198484	0.0	0.444636957803
82190	coor_1518564	26	0	272204	0.0143596926039	-0.0704568813402	0.0287564328608	0.0527304853786	0.0	0.444636957803
48278	coor_856278	26	0	157542	0.0143816527415	0.139177069166	0.0568168441985	0.0527186421933	0.0	0.444636957803
9840	coor_211807	26	0	36143	0.0143928542225	-0.124812916041	0.0509587548118	0.0527126073296	0.0	0.444636957803
20909	coor_338223	26	0	62122	0.0144007190812	-0.191107782871	0.0780319823587	0.0527083725639	0.0	0.444636957803
21617	coor_347229	26	0	64032	0.0144252021149	0.121530549452	0.0496350604856	0.0526952029209	0.0	0.444636957803
12428	coor_254910	26	0	44104	0.0144558728579	-0.0786425779797	0.0321289828691	0.0526787326212	0.0	0.444636957803
101599	coor_1878653	26	0	336306	0.0144608609554	-0.135138270454	0.0552127924716	0.0526760569068	0.0	0.444636957803
78494	coor_1431701	26	0	257894	0.0144737298713	-0.0820836614483	0.0335409316616	0.0526691575194	0.0	0.444636957803
46078	coor_823078	26	0	150775	0.014490573582	0.127227223475	0.0519963739823	0.0526601352962	0.0	0.444636957803
107622	coor_2016106	26	0	359103	0.0145332695504	0.0957584299008	0.0391524423963	0.0526373068145	0.0	0.444636957803
76057	coor_1358613	26	0	246381	0.0145343820314	0.086564350946	0.0353936893313	0.0526367127887	0.0	0.444636957803
106746	coor_2002869	26	0	356327	0.0145545657809	0.104589753671	0.042772537765	0.0526259423253	0.0	0.444636957803
6467	coor_130500	26	0	22101	0.0145579990972	-0.126276697002	0.0516433305271	0.052624111547	0.0	0.444636957803
12365	coor_254300	26	0	43992	0.014560721051	-0.0887940689376	0.0363150792608	0.0526226603653	0.0	0.444636957803
8379	coor_163421	26	0	27843	0.0146489159979	-0.07677229637	0.0314264851567	0.0525757689801	0.0	0.444636957803
82669	coor_1525868	26	0	273210	0.0146797068222	0.0560670568408	0.0229580066911	0.0525594567098	0.0	0.444636957803
41029	coor_723198	26	0	132940	0.0147028835885	0.0489051303455	0.0200300680345	0.0525471980613	0.0	0.444636957803
107698	coor_2016871	26	0	359269	0.014719804509	0.0984781148094	0.0403405505225	0.0525382589978	0.0	0.444636957803
62039	coor_1106184	26	0	205662	0.0147275191279	-0.223301520199	0.0914802900777	0.0525341864861	0.0	0.444636957803
103114	coor_1905835	26	0	341901	0.0147314238772	0.105082462471	0.0430509933596	0.0525321259031	0.0	0.444636957803
8072	coor_154665	26	0	26122	0.0147338559681	0.100114013676	0.0410164856335	0.0525308427027	0.0	0.444636957803
8071	coor_154646	26	0	26116	0.0147338559681	0.100114013676	0.0410164856335	0.0525308427027	0.0	0.444636957803
24785	coor_419651	26	0	76531	0.0147346849094	-0.125025519099	0.0512231008367	0.052530405386	0.0	0.444636957803
81846	coor_1514279	26	0	271558	0.0147751375882	0.0638777250024	0.0261814312184	0.0525090904318	0.0	0.444636957803
18663	coor_318986	26	0	57914	0.0147863807087	-0.229272786857	0.0939821797072	0.0525031754376	0.0	0.444636957803
110268	coor_2081716	26	0	369431	0.0147908066874	-0.0981280056315	0.040225854753	0.0525008480212	0.0	0.444636957803
67028	coor_1206428	26	0	220917	0.014820335505	0.107127682061	0.0439281293277	0.0524853358664	0.0	0.444636957803
81205	coor_1494088	26	0	269523	0.0148227717768	-0.0605403651369	0.0248254223914	0.0524840572535	0.0	0.444636957803
81204	coor_1494086	26	0	269522	0.0148227717768	-0.0605403651369	0.0248254223914	0.0524840572535	0.0	0.444636957803
88083	coor_1613287	26	0	291546	0.0148754184532	-0.14113227483	0.0579037783788	0.052456472145	0.0	0.444636957803
70961	coor_1263658	26	0	227452	0.0148854620145	-0.255635192204	0.104892590964	0.0524512194192	0.0	0.444636957803
76084	coor_1359114	26	0	246459	0.014889478726	0.0983270341986	0.0403473064474	0.0524491195754	0.0	0.444636957803
77744	coor_1403238	26	0	253563	0.014890702811	-0.140451479533	0.0576332669131	0.0524484797512	0.0	0.444636957803
87596	coor_1611053	26	0	290869	0.0148912264354	0.119600735217	0.0490775688975	0.052448206069	0.0	0.444636957803
65856	coor_1164890	26	0	218048	0.0149276067019	-0.0826939799757	0.0339453920277	0.05242921195	0.0	0.444636957803
59075	coor_1059498	26	0	195828	0.014945802226	-0.137219483771	0.0563380101748	0.0524197273607	0.0	0.444636957803
45267	coor_812292	26	0	148694	0.0149490317445	-0.154868983867	0.0635863869291	0.0524180450059	0.0	0.444636957803
15132	coor_290424	26	0	50734	0.0149641964211	-0.179306022746	0.073630911664	0.0524101495392	0.0	0.444636957803
87873	coor_1612452	26	0	291279	0.0149668511927	-0.149357201046	0.0613342340214	0.0524087680608	0.0	0.444636957803
55568	coor_1019157	26	0	186544	0.0149881026132	-0.109712168621	0.0450633440596	0.0523977171084	0.0	0.444636957803
36154	coor_606089	26	0	111965	0.0150166766008	-0.149478496551	0.061414464554	0.0523828800686	0.0	0.444636957803
88877	coor_1618968	26	0	292937	0.0150685672372	0.122038885324	0.0501664897428	0.0523559992902	0.0	0.444636957803
24047	coor_404216	26	0	74126	0.0150893836617	-0.207522609576	0.085323844429	0.0523452387026	0.0	0.444636957803
106446	coor_1991169	26	0	354516	0.015131089396	-0.123112759012	0.0506392341451	0.0523237191028	0.0	0.444636957803
4891	coor_110637	26	0	18449	0.0151434117674	0.107946210134	0.0444062707797	0.0523173709145	0.0	0.444636957803
41089	coor_725166	26	0	133220	0.0151585011637	0.0642935639149	0.0264526426248	0.0523096034106	0.0	0.444636957803
16156	coor_295584	26	0	52299	0.0151685300534	-0.0841169599515	0.0346121105932	0.0523044446452	0.0	0.444636957803
16593	coor_298246	26	0	53116	0.0151869808619	-0.124152817345	0.0510951944782	0.0522949615605	0.0	0.444636957803
80055	coor_1466866	26	0	264577	0.0152371786136	-0.111746551293	0.0460121027145	0.0522692128481	0.0	0.444636957803
88399	coor_1615342	26	0	292127	0.0152396011685	-0.136247527055	0.0561018157649	0.0522679720983	0.0	0.444636957803
45269	coor_812296	26	0	148697	0.0152410076527	-0.161218040709	0.0663846896529	0.0522672518249	0.0	0.444636957803
114916	coor_2169341	26	0	383161	0.0152756530862	0.0707144712868	0.0291279745516	0.0522495280173	0.0	0.444636957803
84837	coor_1561512	26	0	279973	0.0152777750638	0.124185348195	0.051154210407	0.0522484436121	0.0	0.444636957803
82668	coor_1525865	26	0	273209	0.0152855422896	0.0562974939564	0.0231917309834	0.0522444754166	0.0	0.444636957803
70021	coor_1257608	26	0	225948	0.0152895399772	-0.273391767099	0.1126280468	0.0522424337306	0.0	0.444636957803
70394	coor_1259928	26	0	226575	0.0152895399772	-0.273391767099	0.1126280468	0.0522424337306	0.0	0.444636957803
70522	coor_1260940	26	0	226796	0.0152895399772	-0.273391767099	0.1126280468	0.0522424337306	0.0	0.444636957803
70040	coor_1257697	26	0	225970	0.0152895399772	-0.273391767099	0.1126280468	0.0522424337306	0.0	0.444636957803
70054	coor_1257770	26	0	225989	0.0152895399772	-0.273391767099	0.1126280468	0.0522424337306	0.0	0.444636957803
69950	coor_1256983	26	0	225825	0.0152895399772	-0.273391767099	0.1126280468	0.0522424337306	0.0	0.444636957803
70024	coor_1257626	26	0	225953	0.0152895399772	-0.273391767099	0.1126280468	0.0522424337306	0.0	0.444636957803
70043	coor_1257716	26	0	225974	0.0152895399772	-0.273391767099	0.1126280468	0.0522424337306	0.0	0.444636957803
70502	coor_1260764	26	0	226763	0.0152895399772	-0.273391767099	0.1126280468	0.0522424337306	0.0	0.444636957803
70045	coor_1257728	26	0	225976	0.0152895399772	-0.273391767099	0.1126280468	0.0522424337306	0.0	0.444636957803
70462	coor_1260416	26	0	226683	0.0152895399772	-0.273391767099	0.1126280468	0.0522424337306	0.0	0.444636957803
5075	coor_114357	26	0	18982	0.0152926671836	-0.142035257237	0.0585154559515	0.0522408369414	0.0	0.444636957803
23700	coor_394637	26	0	72544	0.0152941960356	-0.113693541774	0.0468399835397	0.0522400563957	0.0	0.444636957803
87938	coor_1612699	26	0	291368	0.0153068238765	-0.0826858595539	0.0340695116735	0.0522336119554	0.0	0.444636957803
18624	coor_318818	26	0	57855	0.0153137063826	-0.0672294564356	0.0277027913686	0.0522301015346	0.0	0.444636957803
101628	coor_1879430	26	0	336449	0.0153162178598	-0.128039001709	0.0527614701873	0.0522288209019	0.0	0.444636957803
65855	coor_1164884	26	0	218046	0.0153221926017	-0.0806922532941	0.0332530778627	0.0522257750507	0.0	0.444636957803
65880	coor_1165167	26	0	218102	0.0153221926017	-0.0806922532941	0.0332530778627	0.0522257750507	0.0	0.444636957803
65844	coor_1164842	26	0	218031	0.0153221926017	-0.0806922532941	0.0332530778627	0.0522257750507	0.0	0.444636957803
115648	coor_2176134	26	0	384865	0.0153299889651	0.101750242454	0.0419342218205	0.0522218021298	0.0	0.444636957803
18625	coor_318820	26	0	57856	0.0153994559168	-0.0659703499628	0.0272067439038	0.0521864809728	0.0	0.444636957803
76830	coor_1381245	26	0	249311	0.0154012732889	-0.132223087207	0.0545309130065	0.0521855587947	0.0	0.444636957803
2231	coor_52849	26	0	8088	0.0154035786171	-0.169907967464	0.0700743343931	0.0521843891539	0.0	0.444636957803
104629	coor_1950889	26	0	348864	0.0154225612311	-0.173795535889	0.0716909250033	0.0521747639053	0.0	0.444636957803
85384	coor_1567499	26	0	281405	0.0154571597207	0.055171723717	0.0227660847137	0.0521572473056	0.0	0.444636957803
5660	coor_123650	26	0	20438	0.015458710885	-0.0873579875266	0.0360479826779	0.0521564627866	0.0	0.444636957803
45270	coor_812301	26	0	148700	0.0154678526041	-0.157487957198	0.0649926565303	0.0521518406644	0.0	0.444636957803
81527	coor_1500832	26	0	270036	0.0154761703546	0.0774623825555	0.0319700187318	0.052147637234	0.0	0.444636957803
65854	coor_1164881	26	0	218044	0.0155048968444	-0.080612337153	0.0332793375458	0.0521331353751	0.0	0.444636957803
45268	coor_812293	26	0	148695	0.0155113663143	-0.0938079728703	0.0387293462396	0.0521298726832	0.0	0.444636957803
4964	coor_112670	26	0	18726	0.015514764382	0.0499021884034	0.0206031829276	0.0521281594443	0.0	0.444636957803
47219	coor_841069	26	0	154591	0.0155174436362	-0.150827738936	0.0622740671329	0.0521268088498	0.0	0.444636957803
60050	coor_1073113	26	0	198550	0.015520296214	-0.0639169509434	0.0263908920807	0.0521253711093	0.0	0.444636957803
11659	coor_245062	26	0	42134	0.0155253274339	-0.0604310571687	0.0249528062268	0.0521228358679	0.0	0.444636957803
47360	coor_842673	26	0	154982	0.0155410688594	-0.133314311934	0.0550556907091	0.0521149083971	0.0	0.444636957803
114521	coor_2165065	26	0	382040	0.0155440895521	0.076225711612	0.0314803558183	0.0521133879668	0.0	0.444636957803
51116	coor_913344	26	0	168533	0.0155811618093	0.12570122657	0.0519318076686	0.0520947492094	0.0	0.444636957803
90987	coor_1662580	26	0	300025	0.0155871713754	0.117257086802	0.0484460364584	0.0520917314634	0.0	0.444636957803
7843	coor_150011	26	0	25223	0.0156024205462	0.100362395884	0.0414719210585	0.0520840785739	0.0	0.444636957803
57786	coor_1034225	26	0	191213	0.0156139925234	0.0822048723484	0.033972633537	0.0520782754941	0.0	0.444636957803
64770	coor_1153234	26	0	215413	0.0156142183491	0.135460157041	0.0559814543051	0.0520781622853	0.0	0.444636957803
81506	coor_1500505	26	0	270004	0.0156211048718	0.0685347368875	0.028325149753	0.0520747106913	0.0	0.444636957803
12274	coor_253757	26	0	43860	0.0156356871517	-0.0816763004512	0.0337612571627	0.0520674063204	0.0	0.444636957803
103677	coor_1927741	26	0	344508	0.0156628653116	0.106846479774	0.0441770297181	0.0520538085498	0.0	0.444636957803
70521	coor_1260937	26	0	226795	0.0157088015704	-0.269630730966	0.111531515169	0.0520308728187	0.0	0.444636957803
72180	coor_1285696	26	0	230752	0.0157134970185	0.0616592112289	0.0255062006645	0.0520285317289	0.0	0.444636957803
83091	coor_1530590	26	0	274280	0.0157440970526	0.0783628380994	0.032425415831	0.0520132899914	0.0	0.444636957803
6747	coor_133851	26	0	22821	0.0157561259729	-0.118446770306	0.0490172257193	0.0520073055702	0.0	0.444636957803
7952	coor_152206	26	0	25634	0.0157734893771	0.105198783227	0.0435420125616	0.0519986743068	0.0	0.444636957803
25893	coor_451431	26	0	81257	0.0157788460447	0.170476971463	0.0705644222294	0.0519960132191	0.0	0.444636957803
109846	coor_2069575	26	0	367783	0.0157897353488	-0.201909260633	0.0835837004793	0.0519906060726	0.0	0.444636957803
44706	coor_803098	26	0	147023	0.0157932575208	0.134987461763	0.0558821917115	0.0519888578194	0.0	0.444636957803
82792	coor_1527687	26	0	273528	0.0157962055984	-0.137609046375	0.0569690844363	0.0519873947851	0.0	0.444636957803
102157	coor_1884974	26	0	337751	0.015810998303	-0.139727959408	0.0578544858184	0.051980057272	0.0	0.444636957803
3905	coor_92866	26	0	15517	0.0158422166531	0.117903584667	0.0488326521956	0.0519645920517	0.0	0.444636957803
14574	coor_281335	26	0	49487	0.0158432344074	-0.0792617254253	0.0328285005359	0.0519640883187	0.0	0.444636957803
85743	coor_1578868	26	0	283572	0.0158504694397	-0.0634823359743	0.0262948336008	0.0519605081902	0.0	0.444636957803
72509	coor_1287728	26	0	231257	0.0158534953735	-0.226552694027	0.0938424427263	0.0519590112859	0.0	0.444636957803
12975	coor_264101	26	0	45678	0.0158747284568	0.172497624235	0.0714662795302	0.0519485145135	0.0	0.444636957803
72182	coor_1285702	26	0	230755	0.0158849118919	0.0620701568402	0.0257183477725	0.0519434846145	0.0	0.444636957803
56077	coor_1023917	26	0	187955	0.0158870686521	0.113956566854	0.0472180999023	0.0519424196907	0.0	0.444636957803
39063	coor_661145	26	0	122295	0.0158938429874	0.134333774569	0.0556650244763	0.0519390756148	0.0	0.444636957803
81336	coor_1496774	26	0	269776	0.0159079552414	0.074264758014	0.0307778539503	0.0519321132769	0.0	0.444636957803
59588	coor_1066158	26	0	197188	0.0159479746217	-0.0959908669118	0.039797044451	0.0519123990286	0.0	0.444636957803
15277	coor_291358	26	0	50999	0.0159576673085	-0.167406883357	0.0694119456032	0.0519076307808	0.0	0.444636957803
67617	coor_1212631	26	0	221942	0.0159789939684	-0.0848011083073	0.035168219777	0.0518971482361	0.0	0.444636957803
810	coor_32114	26	0	3995	0.0159881253238	-0.0612259944867	0.0253934866408	0.0518926637225	0.0	0.444636957803
106739	coor_2002846	26	0	356318	0.0159943223076	0.117630159522	0.0487899870501	0.0518896215941	0.0	0.444636957803
7391	coor_145796	26	0	24266	0.0160026506323	0.100103546753	0.041523674729	0.0518855348112	0.0	0.444636957803
40151	coor_694391	26	0	127827	0.0160186081396	-0.201352943832	0.0835352890826	0.051877709538	0.0	0.444636957803
70367	coor_1259686	26	0	226520	0.0160291729651	-0.266346977847	0.110510419726	0.0518725325057	0.0	0.444636957803
81979	coor_1515196	26	0	271778	0.0160381731212	0.0595941153583	0.024728389814	0.0518681245652	0.0	0.444636957803
79371	coor_1452085	26	0	261867	0.0160457456929	-0.153968629314	0.0638933749555	0.0518644174852	0.0	0.444636957803
99925	coor_1822637	26	0	328419	0.0160907296912	0.189629522558	0.0787252789038	0.0518424276291	0.0	0.444636957803
84860	coor_1561707	26	0	280031	0.016092879791	0.107607358898	0.0446744326543	0.051841377933	0.0	0.444636957803
30606	coor_532206	26	0	96676	0.016095235414	0.144525640318	0.0600028162967	0.0518402280402	0.0	0.444636957803
39049	coor_660970	26	0	122264	0.016095235414	0.144525640318	0.0600028162967	0.0518402280402	0.0	0.444636957803
30850	coor_534938	26	0	97400	0.016095235414	0.144525640318	0.0600028162967	0.0518402280402	0.0	0.444636957803
78752	coor_1440306	26	0	259400	0.0160971267431	-0.150182883879	0.0623526515957	0.0518393048985	0.0	0.444636957803
89140	coor_1626681	26	0	293922	0.0161123797119	-0.234768770651	0.0974848947545	0.0518318635348	0.0	0.444636957803
72865	coor_1293886	26	0	232730	0.0161202151425	0.170062124994	0.0706214612476	0.0518280433213	0.0	0.444636957803
71841	coor_1278737	26	0	229474	0.0161418520134	-0.0810526866881	0.0336655013423	0.0518175025925	0.0	0.444636957803
50564	coor_906198	26	0	166952	0.0161519252314	-0.258510033409	0.107383185091	0.0518125995052	0.0	0.444636957803
102586	coor_1893658	26	0	339277	0.0161540072795	-0.15688213393	0.0651689735044	0.0518115864139	0.0	0.444636957803
85263	coor_1565435	26	0	280996	0.0161564439164	0.082187342691	0.0341414761961	0.051810400931	0.0	0.444636957803
73664	coor_1312187	26	0	236438	0.0161613793605	-0.116914539948	0.0485697714296	0.0518080001989	0.0	0.444636957803
31555	coor_544440	26	0	99761	0.0161693509843	0.131022704107	0.0544348054817	0.0518041239473	0.0	0.444636957803
79450	coor_1454932	26	0	262497	0.0161729657613	0.069351119303	0.0288136557151	0.0518023667927	0.0	0.444636957803
24968	coor_424307	26	0	77432	0.0161959752054	0.113352351525	0.0471052580812	0.051791189907	0.0	0.444636957803
66763	coor_1195934	26	0	220323	0.0162420767381	-0.0761480780821	0.0316581678283	0.0517688378888	0.0	0.444636957803
50883	coor_911405	26	0	168050	0.0162670137944	-0.199554408946	0.0829831041012	0.051756770534	0.0	0.444636957803
5539	coor_122348	26	0	20139	0.0162686103234	-0.0909314598119	0.0378136854787	0.051755998507	0.0	0.444636957803
98124	coor_1790238	26	0	322622	0.0162935903075	0.12111561277	0.0503774925401	0.0517439276939	0.0	0.444636957803
18800	coor_319532	26	0	58110	0.0162982640011	-0.0639050177609	0.0265821661282	0.0517416710792	0.0	0.444636957803
24647	coor_417254	26	0	76212	0.0163081441112	0.0906967451515	0.0377300381303	0.0517369025032	0.0	0.444636957803
48362	coor_856603	26	0	157662	0.0163805622034	-0.178860233938	0.0744565606642	0.0517020275723	0.0	0.444636957803
89351	coor_1633879	26	0	294699	0.0163886698706	-0.117000704905	0.0487091409774	0.0516981315318	0.0	0.444636957803
87816	coor_1612176	26	0	291200	0.0163955430218	-0.0953448215017	0.0396960150758	0.0516948300478	0.0	0.444636957803
48320	coor_856445	26	0	157606	0.0164037500228	0.110582558081	0.0460436378547	0.051690889447	0.0	0.444636957803
48292	coor_856340	26	0	157566	0.0164037500228	0.110582558081	0.0460436378547	0.051690889447	0.0	0.444636957803
5543	coor_122395	26	0	20147	0.0164159262644	-0.0915733124444	0.0381330154293	0.0516850461984	0.0	0.444636957803
4688	coor_105392	26	0	17681	0.0164176364598	0.137181723108	0.0571262072146	0.0516842257987	0.0	0.444636957803
115132	coor_2171414	26	0	383764	0.0164176581589	0.0618178818443	0.0257426555149	0.0516842153898	0.0	0.444636957803
65151	coor_1157745	26	0	216384	0.0164223088022	-0.147789330055	0.0615461795137	0.0516819848064	0.0	0.444636957803
37995	coor_641601	26	0	118511	0.0164249121638	0.0809717727325	0.0337211350965	0.0516807364007	0.0	0.444636957803
15855	coor_293995	26	0	51804	0.0164385750768	-0.0551302563436	0.0229622126403	0.0516741873883	0.0	0.444636957803
4830	coor_109697	26	0	18229	0.0164416682687	-0.211305047643	0.0880128497145	0.0516727053991	0.0	0.444636957803
8070	coor_154626	26	0	26111	0.0164755323659	0.10095543185	0.0420632202692	0.0516564966491	0.0	0.444636957803
114793	coor_2167682	26	0	382780	0.0164811046972	0.0720850913558	0.0300359063237	0.0516538323045	0.0	0.444636957803
79912	coor_1463944	26	0	264169	0.0164823461538	-0.15643743968	0.0651839975078	0.0516532388244	0.0	0.444636957803
67541	coor_1212190	26	0	221842	0.0164828050474	-0.076311915815	0.0317976113798	0.0516530194596	0.0	0.444636957803
115266	coor_2172495	26	0	384019	0.0164957762207	-0.103653295958	0.0431954014864	0.0516468210683	0.0	0.444636957803
46076	coor_823069	26	0	150773	0.0164975906834	0.129072010874	0.0537890386732	0.0516459543522	0.0	0.444636957803
69962	coor_1257071	26	0	225845	0.0164992011662	-0.270457222698	0.112711122781	0.0516451851414	0.0	0.444636957803
94642	coor_1722247	26	0	310983	0.0165012520396	-0.0732520068847	0.0305278330652	0.0516442056834	0.0	0.444636957803
14522	coor_280225	26	0	49360	0.0165046732626	-0.333919580392	0.139165669005	0.0516425720103	0.0	0.444636957803
7449	coor_146059	26	0	24345	0.0165072220554	0.140472002881	0.0585450608166	0.0516413551258	0.0	0.444636957803
69491	coor_1253551	26	0	225173	0.0165096620173	-0.111051521036	0.0462844193617	0.0516401903556	0.0	0.444636957803
69492	coor_1253553	26	0	225174	0.0165096620173	-0.111051521036	0.0462844193617	0.0516401903556	0.0	0.444636957803
46086	coor_823108	26	0	150784	0.016520857915	0.126030702731	0.0525329417028	0.0516348476805	0.0	0.444636957803
86951	coor_1601937	26	0	288850	0.0165267433521	0.144402091052	0.0601939052584	0.0516320404279	0.0	0.444636957803
113498	coor_2148556	26	0	378847	0.0165273227085	-0.106243381794	0.0442877130477	0.0516317641324	0.0	0.444636957803
107621	coor_2016091	26	0	359100	0.0165435409269	0.104355311025	0.0435071998368	0.051624033096	0.0	0.444636957803
7896	coor_150802	26	0	25424	0.0165530319561	-0.144682702222	0.0603255549221	0.0516195119175	0.0	0.444636957803
20852	coor_337584	26	0	61948	0.0165654595323	-0.168043957819	0.0700741002637	0.0516135953143	0.0	0.444636957803
5617	coor_123309	26	0	20341	0.0165683268909	0.0949896379887	0.0396115989941	0.0516122307562	0.0	0.444636957803
20746	coor_336507	26	0	61671	0.0165949673088	-0.189553969794	0.0790652994118	0.0515995626457	0.0	0.444636957803
46080	coor_823082	26	0	150777	0.0166435503422	0.124623392954	0.0520052544379	0.0515765062135	0.0	0.444636957803
81417	coor_1499273	26	0	269897	0.0166532191561	0.0714172340726	0.0298050163185	0.0515719246563	0.0	0.444636957803
31352	coor_540910	26	0	98942	0.0166567599003	0.084142839532	0.0351170206733	0.0515702474622	0.0	0.444636957803
81984	coor_1515204	26	0	271784	0.0166646894419	0.0624707929527	0.0260740939189	0.0515664924994	0.0	0.444636957803
5471	coor_121673	26	0	19964	0.016673229789	-0.147837527355	0.0617093589488	0.0515624500484	0.0	0.444636957803
5472	coor_121682	26	0	19967	0.016673229789	-0.147837527355	0.0617093589488	0.0515624500484	0.0	0.444636957803
99867	coor_1822088	26	0	328308	0.0167021288363	0.0979067759577	0.040878459069	0.0515487845603	0.0	0.444636957803
68451	coor_1244737	26	0	223639	0.0167127859174	-0.126521640521	0.0528310337931	0.0515437503835	0.0	0.444636957803
80879	coor_1486595	26	0	268504	0.0167179467614	0.0648793457616	0.0270926411012	0.0515413135235	0.0	0.444636957803
39375	coor_665593	26	0	123181	0.0167383980093	0.0932506224314	0.0389473721029	0.0515316632885	0.0	0.444636957803
47373	coor_842727	26	0	155003	0.0167854669821	0.12253948383	0.0512023454706	0.0515094923126	0.0	0.444636957803
25795	coor_445490	26	0	80851	0.0168205160922	0.110539609229	0.0462030900716	0.0514930184721	0.0	0.444636957803
103262	coor_1907303	26	0	342233	0.0168305194495	-0.14149648573	0.0591477824162	0.0514883222013	0.0	0.444636957803
27027	coor_468238	26	0	84947	0.0168430645147	0.13076961712	0.0546700470649	0.0514824361357	0.0	0.444636957803
58460	coor_1045804	26	0	193488	0.0168500746314	0.0814412404044	0.0340498169757	0.0514791487077	0.0	0.444636957803
82079	coor_1516374	26	0	272005	0.0168595961414	-0.0772880062023	0.0323161980558	0.0514746854705	0.0	0.444636957803
6170	coor_127639	26	0	21429	0.0168789291784	-0.125513308503	0.0524897551877	0.0514656298478	0.0	0.444636957803
77168	coor_1390989	26	0	251245	0.0169071239548	0.119488840665	0.0499831626825	0.0514524396684	0.0	0.444636957803
97983	coor_1784162	26	0	321816	0.0169389004741	0.0740251087896	0.0309742695064	0.0514375969696	0.0	0.444636957803
78925	coor_1444998	26	0	260267	0.0169732086921	0.0822727213842	0.0344360502415	0.0514215991137	0.0	0.444636957803
81994	coor_1515340	26	0	271815	0.0169827452782	-0.0590637546102	0.0247238520915	0.0514171572591	0.0	0.444636957803
66614	coor_1192251	26	0	219965	0.0169879588487	0.0529138242329	0.0221505642638	0.0514147298596	0.0	0.444636957803
82963	coor_1529548	26	0	274041	0.0169947165258	-0.122218329155	0.0511656652816	0.0514115845076	0.0	0.444636957803
113461	coor_2148248	26	0	378773	0.0170017815566	0.0812353852199	0.0340106843373	0.0514082972708	0.0	0.444636957803
523	coor_27366	26	0	3322	0.0170057460258	-0.0602580552596	0.0252290476997	0.0514064531964	0.0	0.444636957803
86208	coor_1592888	26	0	286608	0.0170117833173	0.123562557773	0.0517364253377	0.0514036456719	0.0	0.444636957803
86226	coor_1593448	26	0	286753	0.0170117833173	0.123562557773	0.0517364253377	0.0514036456719	0.0	0.444636957803
97378	coor_1774397	26	0	319965	0.0170363182262	-0.144573501715	0.0605473045853	0.0513922451741	0.0	0.444636957803
100817	coor_1847151	26	0	332854	0.0170513586279	0.089132851727	0.0373338754812	0.0513852635512	0.0	0.444636957803
100820	coor_1847183	26	0	332866	0.0170513586279	0.089132851727	0.0373338754812	0.0513852635512	0.0	0.444636957803
100706	coor_1843422	26	0	332330	0.0170513586279	0.089132851727	0.0373338754812	0.0513852635512	0.0	0.444636957803
100759	coor_1845196	26	0	332573	0.0170513586279	0.089132851727	0.0373338754812	0.0513852635512	0.0	0.444636957803
45503	coor_815470	26	0	149403	0.0170536683104	-0.151931237781	0.0636387192144	0.0513841918951	0.0	0.444636957803
20813	coor_337238	26	0	61854	0.0170622126513	-0.230090963999	0.0963845681357	0.0513802285622	0.0	0.444636957803
107713	coor_2017106	26	0	359297	0.0170627078599	0.103699023128	0.0434394735853	0.0513799989107	0.0	0.444636957803
107624	coor_2016118	26	0	359106	0.0170627078599	0.103699023128	0.0434394735853	0.0513799989107	0.0	0.444636957803
107555	coor_2015644	26	0	358971	0.0170627078599	0.103699023128	0.0434394735853	0.0513799989107	0.0	0.444636957803
57703	coor_1033937	26	0	191077	0.0170764545408	0.0713034012332	0.0298726772266	0.0513736262606	0.0	0.444636957803
54922	coor_1010508	26	0	184356	0.0170888025654	-0.165471265688	0.0693321994638	0.0513679058294	0.0	0.444636957803
12507	coor_255555	26	0	44285	0.0170998932687	-0.0940593272961	0.0394146602683	0.0513627709622	0.0	0.444636957803
15985	coor_294544	26	0	51986	0.0171024306086	-0.12042346303	0.0504634556888	0.0513615966136	0.0	0.444636957803
101810	coor_1881734	26	0	336975	0.0171028448152	0.139834081986	0.0585976954037	0.0513614049223	0.0	0.444636957803
105499	coor_1963278	26	0	351354	0.0171144719381	-0.253378880255	0.106189975568	0.0513560256469	0.0	0.444636957803
105160	coor_1961800	26	0	350849	0.0171144719381	-0.253378880255	0.106189975568	0.0513560256469	0.0	0.444636957803
105405	coor_1962839	26	0	351222	0.0171144719381	-0.253378880255	0.106189975568	0.0513560256469	0.0	0.444636957803
12562	coor_256773	26	0	44503	0.0171204912468	-0.150866984239	0.063231126581	0.0513532420791	0.0	0.444636957803
67637	coor_1230629	26	0	222429	0.0171380779108	-0.0845261718235	0.0354320952995	0.0513451142188	0.0	0.444636957803
34409	coor_577651	26	0	106472	0.0171427736741	-0.144985997197	0.0607785156885	0.0513429452596	0.0	0.444636957803
9253	coor_186982	26	0	31753	0.0171542666889	0.101257976091	0.0424520120163	0.0513376388668	0.0	0.444636957803
94678	coor_1722685	26	0	311129	0.0171585500342	-0.0552909710164	0.0231814192088	0.0513356620182	0.0	0.444636957803
3248	coor_79305	26	0	13012	0.0171715754559	0.125831013339	0.052762391144	0.0513296531853	0.0	0.444636957803
27511	coor_475099	26	0	86169	0.0171932374755	0.112091971263	0.0470106210199	0.0513196689955	0.0	0.444636957803
39162	coor_662635	26	0	122575	0.0171937910038	0.107044180792	0.044893835192	0.0513194140147	0.0	0.444636957803
39169	coor_662752	26	0	122598	0.0171937910038	0.107044180792	0.044893835192	0.0513194140147	0.0	0.444636957803
39168	coor_662746	26	0	122597	0.0171937910038	0.107044180792	0.044893835192	0.0513194140147	0.0	0.444636957803
39170	coor_662755	26	0	122600	0.0171937910038	0.107044180792	0.044893835192	0.0513194140147	0.0	0.444636957803
113091	coor_2135199	26	0	377702	0.0171980696274	-0.0511442505838	0.0214504884415	0.0513174433243	0.0	0.444636957803
3701	coor_85922	26	0	14422	0.0172248683828	0.12654210047	0.0530860082934	0.0513051098579	0.0	0.444636957803
114526	coor_2165083	26	0	382046	0.017227858081	0.0884611068832	0.0371115479983	0.0513037349661	0.0	0.444636957803
70041	coor_1257706	26	0	225971	0.0172280430318	-0.266006602374	0.111596311055	0.0513036499185	0.0	0.444636957803
63967	coor_1134280	26	0	211956	0.0172347371874	0.0898232354272	0.0376853228036	0.0513005722212	0.0	0.444636957803
107712	coor_2017100	26	0	359296	0.0172467190108	0.103575219082	0.0434596420212	0.0512950660871	0.0	0.444636957803
23039	coor_375030	26	0	69144	0.0172550904755	0.108341089196	0.0454627940436	0.0512912210486	0.0	0.444636957803
67175	coor_1209403	26	0	221272	0.0172623779716	-0.0699499551437	0.0293547760553	0.0512878752111	0.0	0.444636957803
19332	coor_322960	26	0	58838	0.017276801398	-0.0743517187604	0.0312060312102	0.0512812567713	0.0	0.444636957803
70975	coor_1263798	26	0	227480	0.0172866130185	-0.262379200495	0.110132408771	0.051276757306	0.0	0.444636957803
78939	coor_1445558	26	0	260311	0.0172947865227	-0.16217950931	0.0680790571328	0.0512730107653	0.0	0.444636957803
78941	coor_1445643	26	0	260320	0.0172947865227	-0.16217950931	0.0680790571328	0.0512730107653	0.0	0.444636957803
79835	coor_1461819	26	0	263923	0.017298277924	-0.14736208014	0.0618609921417	0.0512714108627	0.0	0.444636957803
65070	coor_1156353	26	0	216128	0.0173021956298	-0.143987263825	0.0604464027957	0.0512696159469	0.0	0.444636957803
39355	coor_665213	26	0	123107	0.0173025057144	0.130495288844	0.0547825723993	0.0512694738954	0.0	0.444636957803
39347	coor_665177	26	0	123096	0.0173025057144	0.130495288844	0.0547825723993	0.0512694738954	0.0	0.444636957803
39344	coor_665153	26	0	123090	0.0173025057144	0.130495288844	0.0547825723993	0.0512694738954	0.0	0.444636957803
39348	coor_665180	26	0	123097	0.0173025057144	0.130495288844	0.0547825723993	0.0512694738954	0.0	0.444636957803
39346	coor_665171	26	0	123094	0.0173025057144	0.130495288844	0.0547825723993	0.0512694738954	0.0	0.444636957803
53968	coor_978410	26	0	178612	0.017305084762	-0.0569901329981	0.0239252945218	0.0512682925053	0.0	0.444636957803
88989	coor_1621329	26	0	293344	0.0173070891332	0.100726991303	0.0422874289711	0.051267374465	0.0	0.444636957803
8315	coor_161597	26	0	27446	0.0173320923323	-0.12959656219	0.0544196960685	0.0512559303467	0.0	0.444636957803
104626	coor_1950853	26	0	348857	0.0173373477794	-0.123149092459	0.0517147305852	0.0512535267365	0.0	0.444636957803
62976	coor_1117203	26	0	208069	0.017355351215	0.132062970605	0.0554669175167	0.0512452975949	0.0	0.444636957803
62977	coor_1117206	26	0	208070	0.0173636930584	0.14868640268	0.0624534741724	0.0512414871801	0.0	0.444636957803
23079	coor_375447	26	0	69235	0.0173777724743	0.114869961756	0.048255458702	0.0512350595753	0.0	0.444636957803
90864	coor_1659240	26	0	299319	0.0173918686213	-0.153517954268	0.0644991220011	0.0512286289022	0.0	0.444636957803
107564	coor_2015737	26	0	358992	0.0174269765338	0.111072313966	0.0466806007761	0.0512126324765	0.0	0.444636957803
67451	coor_1211606	26	0	221697	0.0174618761116	-0.0839734670353	0.0353026809257	0.0511967589375	0.0	0.444636957803
67454	coor_1211620	26	0	221702	0.0174671667035	-0.126924177262	0.0533617920592	0.0511943550195	0.0	0.444636957803
114593	coor_2165665	26	0	382197	0.0174752888099	0.0817873854055	0.0343877494821	0.0511906657704	0.0	0.444636957803
5817	coor_124180	26	0	20657	0.0175085715404	-0.0703503598679	0.0295877698912	0.0511755636562	0.0	0.444636957803
39521	coor_671122	26	0	124118	0.0175215819836	0.121616978199	0.051155259622	0.051169666975	0.0	0.444636957803
77064	coor_1387297	26	0	250427	0.0175246569325	0.150022035712	0.0631048870714	0.0511682738863	0.0	0.444636957803
9543	coor_197384	26	0	33879	0.0175247106596	0.114482587568	0.0481556870711	0.0511682495474	0.0	0.444636957803
84523	coor_1552451	26	0	278269	0.0175343980185	-0.0923020719122	0.0388290651142	0.0511638621541	0.0	0.444636957803
84528	coor_1552464	26	0	278274	0.0175343980185	-0.0923020719122	0.0388290651142	0.0511638621541	0.0	0.444636957803
67918	coor_1232757	26	0	222880	0.0175408126952	-0.190989921011	0.0803490320391	0.051160958123	0.0	0.444636957803
24060	coor_404705	26	0	74201	0.0175523124601	0.119166923872	0.0501383711701	0.051155754316	0.0	0.444636957803
39585	coor_673931	26	0	124685	0.0175717336274	-0.191143572619	0.0804357185522	0.0511469727392	0.0	0.444636957803
79771	coor_1460558	26	0	263677	0.017575724552	-0.190276824141	0.080073810347	0.051145169235	0.0	0.444636957803
83640	coor_1534950	26	0	275384	0.0175809069848	0.0751582996427	0.0316301667646	0.0511428278219	0.0	0.444636957803
83641	coor_1534956	26	0	275385	0.0175809069848	0.0751582996427	0.0316301667646	0.0511428278219	0.0	0.444636957803
50585	coor_906360	26	0	166996	0.0176026207613	-0.115610457367	0.0486637006393	0.0511330241484	0.0	0.444636957803
20757	coor_336567	26	0	61692	0.0176036034342	-0.176801279661	0.0744212898192	0.0511325807266	0.0	0.444636957803
39154	coor_662469	26	0	122542	0.0176060237543	0.104737568992	0.0440883228092	0.0511314886725	0.0	0.444636957803
39158	coor_662534	26	0	122554	0.0176060237543	0.104737568992	0.0440883228092	0.0511314886725	0.0	0.444636957803
49012	coor_867723	26	0	159796	0.0176061608646	-0.0883784042934	0.0372021270092	0.0511314268119	0.0	0.444636957803
33862	coor_571461	26	0	105529	0.0176141525724	-0.0512074405311	0.0215568542253	0.0511278218931	0.0	0.444636957803
25916	coor_452331	26	0	81341	0.0176313201497	-0.163620569553	0.0688899915517	0.0511200827426	0.0	0.444636957803
30866	coor_535002	26	0	97431	0.0176489826519	0.0913002238952	0.0384465913695	0.0511121273653	0.0	0.444636957803
6000	coor_125613	26	0	21042	0.0176545352287	0.0623891195618	0.0262733922842	0.0511096278668	0.0	0.444636957803
34856	coor_584069	26	0	107837	0.0176561621786	0.0623833184973	0.0262713267045	0.0511088956239	0.0	0.444636957803
39469	coor_669839	26	0	123832	0.0176693439304	0.134564661615	0.05667546405	0.0511029650789	0.0	0.444636957803
81478	coor_1500206	26	0	269970	0.0176704231705	0.0635129848604	0.0267504270933	0.0511024796942	0.0	0.444636957803
48277	coor_856275	26	0	157540	0.0176754946837	-0.143764168472	0.0605533655379	0.0511001991458	0.0	0.444636957803
81613	coor_1502416	26	0	270204	0.0176987789252	0.05597884741	0.0235830921395	0.0510897360821	0.0	0.444636957803
60542	coor_1082384	26	0	200627	0.0177006031624	0.174359265641	0.0734562593996	0.0510889168477	0.0	0.444636957803
60545	coor_1082415	26	0	200637	0.0177006031624	0.174359265641	0.0734562593996	0.0510889168477	0.0	0.444636957803
60497	coor_1081664	26	0	200496	0.0177006031624	0.174359265641	0.0734562593996	0.0510889168477	0.0	0.444636957803
60541	coor_1082376	26	0	200626	0.0177006031624	0.174359265641	0.0734562593996	0.0510889168477	0.0	0.444636957803
60496	coor_1081661	26	0	200495	0.0177006031624	0.174359265641	0.0734562593996	0.0510889168477	0.0	0.444636957803
60556	coor_1082598	26	0	200670	0.0177006031624	0.174359265641	0.0734562593996	0.0510889168477	0.0	0.444636957803
60518	coor_1081889	26	0	200547	0.0177006031624	0.174359265641	0.0734562593996	0.0510889168477	0.0	0.444636957803
60555	coor_1082595	26	0	200669	0.0177006031624	0.174359265641	0.0734562593996	0.0510889168477	0.0	0.444636957803
60540	coor_1082364	26	0	200623	0.0177006031624	0.174359265641	0.0734562593996	0.0510889168477	0.0	0.444636957803
60525	coor_1082112	26	0	200574	0.0177006031624	0.174359265641	0.0734562593996	0.0510889168477	0.0	0.444636957803
60508	coor_1081802	26	0	200526	0.0177006031624	0.174359265641	0.0734562593996	0.0510889168477	0.0	0.444636957803
60505	coor_1081754	26	0	200518	0.0177006031624	0.174359265641	0.0734562593996	0.0510889168477	0.0	0.444636957803
60538	coor_1082336	26	0	200615	0.0177006031624	0.174359265641	0.0734562593996	0.0510889168477	0.0	0.444636957803
47451	coor_845530	26	0	155288	0.0177179883197	0.099475075917	0.041914527324	0.0510811131729	0.0	0.444636957803
3242	coor_79149	26	0	12975	0.0177204411858	-0.138900395132	0.0585279288374	0.0510800126949	0.0	0.444636957803
47500	coor_845998	26	0	155399	0.0177649531392	0.126301921522	0.0532402032137	0.0510600655525	0.0	0.444636957803
31380	coor_541450	26	0	99066	0.0177705360733	0.0893773076978	0.0376771743322	0.0510575667621	0.0	0.444636957803
109804	coor_2067660	26	0	367486	0.0177710411731	0.100783548783	0.0424856855715	0.0510573407252	0.0	0.444636957803
20173	coor_331810	26	0	60412	0.0177761833899	0.105173613496	0.0443383372333	0.0510550398548	0.0	0.444636957803
34040	coor_573749	26	0	105829	0.0177826018972	-0.0544762372134	0.0229669960979	0.0510521687295	0.0	0.444636957803
56465	coor_1027414	26	0	188909	0.0178038936139	-0.0789341149111	0.0332845755385	0.0510426510169	0.0	0.444636957803
722	coor_30315	26	0	3766	0.0178377650421	-0.0662651819365	0.0279506995235	0.0510275305058	0.0	0.444636957803
114911	coor_2169290	26	0	383150	0.0178410923776	0.0733715446543	0.0309490706464	0.0510260465096	0.0	0.444636957803
4085	coor_96325	26	0	16024	0.0178478777794	-0.0652534569004	0.0275263921914	0.051023020962	0.0	0.444636957803
6526	coor_131388	26	0	22268	0.0178482020937	0.0779444005958	0.0328800087764	0.0510228763784	0.0	0.444636957803
43839	coor_785400	26	0	144280	0.0178577050575	0.109331777711	0.0461242757887	0.051018640855	0.0	0.444636957803
81140	coor_1489504	26	0	269257	0.0178937364645	-0.0680644140159	0.0287236873501	0.0510025993627	0.0	0.444636957803
105875	coor_1965382	26	0	352005	0.017896668666	-0.0987050156019	0.0416553163449	0.0510012951661	0.0	0.444636957803
59579	coor_1066113	26	0	197174	0.0178995877269	0.0769470046128	0.0324738677099	0.050999997	0.0	0.444636957803
97808	coor_1781123	26	0	321217	0.0179112223295	-0.177558677329	0.0749425320475	0.050994824695	0.0	0.444636957803
30589	coor_531689	26	0	96582	0.0179117500261	-0.103211200929	0.0435627507212	0.0509945901707	0.0	0.444636957803
74275	coor_1320693	26	0	238432	0.0179224424752	-0.161408104375	0.0681325067098	0.0509898394272	0.0	0.444636957803
74284	coor_1320783	26	0	238460	0.0179224424752	-0.161408104375	0.0681325067098	0.0509898394272	0.0	0.444636957803
37810	coor_638697	26	0	117942	0.0179404758022	-0.147382716824	0.0622220001069	0.050981832689	0.0	0.444636957803
114940	coor_2169515	26	0	383207	0.0179557703128	0.0743469673891	0.0313919737503	0.0509750474962	0.0	0.444636957803
81419	coor_1499290	26	0	269899	0.0179771044065	0.0702823880931	0.0296812819943	0.0509655913735	0.0	0.444636957803
105399	coor_1962806	26	0	351213	0.0179817313449	-0.205634716561	0.0868460545106	0.0509635418259	0.0	0.444636957803
81153	coor_1490221	26	0	269300	0.0180101064304	-0.0594100594725	0.02509695073	0.0509509828908	0.0	0.444636957803
48633	coor_858261	26	0	158128	0.0180110257504	-0.155134922368	0.0655351078513	0.0509505762855	0.0	0.444636957803
16681	coor_299394	26	0	53373	0.0180539471655	-0.109456765213	0.046256114294	0.0509316128018	0.0	0.444636957803
13149	coor_264851	26	0	45978	0.0180947733375	-0.110671247766	0.0467859300549	0.0509136116165	0.0	0.444636957803
65353	coor_1160181	26	0	216845	0.0181140407098	-0.0827096789324	0.034971104641	0.050905128538	0.0	0.444636957803
3702	coor_85927	26	0	14423	0.0181146857632	0.124995346195	0.0528505227819	0.0509048446692	0.0	0.444636957803
114505	coor_2164879	26	0	381995	0.0181167994725	0.0831300101051	0.0351496684702	0.0509039145506	0.0	0.444636957803
100443	coor_1834455	26	0	330735	0.018135996938	-0.12618666521	0.0533640879997	0.0508954712254	0.0	0.444636957803
21250	coor_341575	26	0	62953	0.0181521019059	-0.0637531089518	0.0269648213713	0.0508883940564	0.0	0.444636957803
4556	coor_102500	26	0	17244	0.0181782057248	-0.205686775652	0.087016299842	0.0508769346532	0.0	0.444636957803
94695	coor_1722871	26	0	311187	0.0181899050617	-0.0584351783092	0.0247236469093	0.0508718033943	0.0	0.444636957803
15520	coor_292767	26	0	51381	0.0182469199528	-0.0805778075137	0.0341088705438	0.0508468382572	0.0	0.444636957803
106730	coor_2002752	26	0	356293	0.0182487936607	0.116531819964	0.0493291279014	0.0508460189749	0.0	0.444636957803
82197	coor_1518597	26	0	272213	0.0182572543269	-0.064548815262	0.0273261757643	0.0508423204484	0.0	0.444636957803
70934	coor_1263430	26	0	227418	0.0182573654478	-0.233812243729	0.0989824609635	0.0508422718826	0.0	0.444636957803
23034	coor_374991	26	0	69135	0.0182644607239	0.120988841808	0.0512227476568	0.0508391714003	0.0	0.444636957803
67174	coor_1209398	26	0	221270	0.0182718847619	-0.0657341286334	0.0278314759334	0.050835928384	0.0	0.444636957803
89294	coor_1632326	26	0	294502	0.0183609791898	-0.108982240833	0.0461778561783	0.0507970992398	0.0	0.444636957803
78795	coor_1441580	26	0	259684	0.0183646213595	0.0983410149776	0.0416702682298	0.0507955154184	0.0	0.444636957803
37781	coor_638129	26	0	117832	0.0183703193948	-0.0983640895249	0.0416820837385	0.0507930381415	0.0	0.444636957803
80965	coor_1488020	26	0	268841	0.0184014584029	0.0472530437264	0.0200289692639	0.0507795120123	0.0	0.444636957803
48715	coor_858953	26	0	158283	0.0184088739342	-0.153676859208	0.0651425693247	0.0507762938135	0.0	0.444636957803
83639	coor_1534948	26	0	275383	0.0184241436598	0.075517885733	0.0320157020319	0.0507696706143	0.0	0.444636957803
50551	coor_906058	26	0	166920	0.0184255891751	-0.186604902671	0.0791118666292	0.0507690438751	0.0	0.444636957803
16253	coor_296112	26	0	52489	0.0184298746663	-0.0832068048126	0.0352771393767	0.050767186046	0.0	0.444636957803
84865	coor_1561719	26	0	280039	0.0184326846282	0.108852548346	0.0461512600349	0.0507659680876	0.0	0.444636957803
67453	coor_1211614	26	0	221699	0.0184381898853	-0.113334616303	0.0480538295422	0.0507635823429	0.0	0.444636957803
47424	coor_844416	26	0	155210	0.0184501248042	0.0494707868472	0.0209777347393	0.0507584123945	0.0	0.444636957803
109760	coor_2066215	26	0	367250	0.0184877042506	-0.124619625172	0.0528610410574	0.0507421528743	0.0	0.444636957803
76109	coor_1359753	26	0	246549	0.0184983488027	0.123437619594	0.0523644186499	0.0507375525433	0.0	0.444636957803
107714	coor_2017118	26	0	359300	0.0185095294648	0.103087093609	0.0437355398316	0.05073272301	0.0	0.444636957803
20856	coor_337596	26	0	61953	0.0185099587342	-0.215508503933	0.0914315745697	0.0507325376362	0.0	0.444636957803
48308	coor_856381	26	0	157587	0.0185265606838	-0.129433817756	0.0549213316494	0.0507253712051	0.0	0.444636957803
47111	coor_840160	26	0	154374	0.0185334871265	0.122818816577	0.0521175338265	0.0507223829831	0.0	0.444636957803
108657	coor_2046507	26	0	364283	0.0185409356683	0.077258334274	0.0327862590232	0.0507191706054	0.0	0.444636957803
6542	coor_131577	26	0	22313	0.0185413189245	0.0942572278437	0.0400002408959	0.0507190053467	0.0	0.444636957803
103246	coor_1907218	26	0	342212	0.018564031263	-0.110534131102	0.0469168000446	0.050709217198	0.0	0.444636957803
40255	coor_699448	26	0	128743	0.0185669809495	0.0946141361287	0.0401604822223	0.0507079467643	0.0	0.444636957803
110456	coor_2089265	26	0	370650	0.0185914168211	0.0908706111555	0.0385795059526	0.050697428986	0.0	0.444636957803
17751	coor_306273	26	0	55478	0.0186087227197	-0.0742421515519	0.0315244616304	0.0506899874263	0.0	0.444636957803
114486	coor_2164583	26	0	381922	0.0186223189154	0.0822187816994	0.0349155069143	0.0506841452871	0.0	0.444636957803
16963	coor_301976	26	0	54133	0.0186353783969	-0.100760835553	0.0427944307805	0.0506785372787	0.0	0.444636957803
101600	coor_1878659	26	0	336307	0.0186361195986	-0.130040546688	0.0552302506558	0.0506782190945	0.0	0.444636957803
106080	coor_1978021	26	0	353044	0.018653265362	0.146940330813	0.0624169376306	0.0506708618235	0.0	0.444636957803
82199	coor_1518615	26	0	272215	0.018685817402	-0.0637439398744	0.0270844643373	0.050656909951	0.0	0.444636957803
105864	coor_1965099	26	0	351948	0.0187075766466	-0.143563959659	0.0610108171864	0.0506475957374	0.0	0.444636957803
25469	coor_433795	26	0	79093	0.0187106957612	-0.124854360363	0.0530611428374	0.0506462613524	0.0	0.444636957803
14443	coor_278938	26	0	49193	0.0187466725877	-0.155822680701	0.0662423568881	0.0506308841858	0.0	0.444636957803
6652	coor_132927	26	0	22618	0.0187467154897	0.0692185984845	0.0294257854312	0.0506308658641	0.0	0.444636957803
103333	coor_1907739	26	0	342357	0.0187780508756	-0.130356717611	0.0554311248314	0.0506174935673	0.0	0.444636957803
25703	coor_441805	26	0	80253	0.0187832463215	0.0891855411021	0.0379257154925	0.0506152783093	0.0	0.444636957803
70261	coor_1259152	26	0	226358	0.0187862709563	-0.264087030011	0.112304587163	0.0506139888983	0.0	0.444636957803
80127	coor_1468153	26	0	264705	0.0188041280507	-0.185665096506	0.0789670931117	0.0506063800607	0.0	0.444636957803
4420	coor_101240	26	0	16964	0.0188081719978	0.10772624435	0.0458196978604	0.0506046578279	0.0	0.444636957803
26028	coor_455392	26	0	81828	0.0188191246833	-0.234242909597	0.0996408165023	0.0505999949323	0.0	0.444636957803
108892	coor_2053621	26	0	364957	0.0188547552987	-0.225452019233	0.0959302022523	0.0505848422729	0.0	0.444636957803
763	coor_31488	26	0	3890	0.018889690069	0.047218191953	0.0200973258009	0.0505700098145	0.0	0.444636957803
103657	coor_1926971	26	0	344398	0.0188897962963	-0.129512769544	0.0551241490346	0.0505699647495	0.0	0.444636957803
98498	coor_1798437	26	0	323682	0.0189007066122	-0.140325236839	0.059731708173	0.0505653374285	0.0	0.444636957803
34442	coor_578144	26	0	106536	0.0189086483484	-0.145946601058	0.0621286801706	0.0505619706196	0.0	0.444636957803
77834	coor_1406022	26	0	254133	0.0189187700107	0.0822806454659	0.0350294057394	0.0505576814465	0.0	0.444636957803
107579	coor_2015812	26	0	359012	0.0189337873732	0.0932244839368	0.0396935411319	0.0505513213563	0.0	0.444636957803
15288	coor_291440	26	0	51019	0.0189499215719	-0.165976255178	0.0706796897929	0.0505444931786	0.0	0.444636957803
114898	coor_2169077	26	0	383100	0.0189663686593	-0.156883497305	0.0668168281185	0.0505375378096	0.0	0.444636957803
9278	coor_187729	26	0	31925	0.018971614062	0.112522594783	0.0479255862098	0.0505353206705	0.0	0.444636957803
13217	coor_265221	26	0	46110	0.0189837143653	-0.135825060847	0.0578564330054	0.0505302081284	0.0	0.444636957803
103241	coor_1907180	26	0	342205	0.0189896806431	-0.113986029376	0.0485562439863	0.0505276883432	0.0	0.444636957803
65799	coor_1164456	26	0	217922	0.0190226659814	-0.12654428829	0.053920754624	0.0505137698561	0.0	0.444636957803
15268	coor_291307	26	0	50987	0.0190440437295	-0.154355715932	0.0657830178526	0.0505047605632	0.0	0.444636957803
79361	coor_1451824	26	0	261789	0.0190610722142	-0.114212789103	0.0486819125527	0.0504975905145	0.0	0.444636957803
101319	coor_1864867	26	0	335218	0.0190627682086	0.0537787045768	0.0229228908316	0.0504968767021	0.0	0.444636957803
15952	coor_294418	26	0	51943	0.0190634723705	-0.0799233903741	0.034067126502	0.0504965803497	0.0	0.444636957803
38462	coor_648721	26	0	119797	0.0190737111849	0.0616205032802	0.0262678176605	0.0504922723409	0.0	0.444636957803
96238	coor_1743670	26	0	316626	0.0190748813425	-0.152032994506	0.064809824592	0.0504917801226	0.0	0.444636957803
96239	coor_1743673	26	0	316627	0.0190748813425	-0.152032994506	0.064809824592	0.0504917801226	0.0	0.444636957803
35803	coor_598270	26	0	110328	0.0190882137429	-0.105759476032	0.0450890032089	0.0504861738067	0.0	0.444636957803
12516	coor_255720	26	0	44313	0.0191227354518	-0.146356257273	0.0624148186726	0.0504716732012	0.0	0.444636957803
4866	coor_109906	26	0	18293	0.019150251194	0.0808386103728	0.0344821894254	0.050460131772	0.0	0.444636957803
46102	coor_823257	26	0	150830	0.0191588617223	0.136216486367	0.0581081176217	0.050456523077	0.0	0.444636957803
14613	coor_282115	26	0	49553	0.0191800118173	-0.173790645044	0.0741497982295	0.0504476650268	0.0	0.444636957803
79001	coor_1446547	26	0	260507	0.019215596005	-0.168488257164	0.0719087428888	0.0504327809468	0.0	0.444636957803
85696	coor_1578053	26	0	283400	0.0192502013146	0.130906446401	0.055885337076	0.050418329382	0.0	0.444636957803
114664	coor_2166494	26	0	382425	0.0192524150087	0.0756430785089	0.0322934179493	0.050417405691	0.0	0.444636957803
49008	coor_867518	26	0	159768	0.0192720087179	-0.150026789757	0.0640595981709	0.0504092340164	0.0	0.444636957803
8271	coor_159505	26	0	27077	0.0192822894433	0.0952941513758	0.0406929009024	0.0504049492798	0.0	0.444636957803
26110	coor_458375	26	0	82454	0.0193083634928	-0.0706954807597	0.030195196384	0.05039409124	0.0	0.444636957803
46426	coor_827669	26	0	151647	0.0193100209076	-0.106671306385	0.0455616852698	0.0503934014741	0.0	0.444636957803
36147	coor_605847	26	0	111882	0.0193117520608	-0.141719580233	0.0605324493721	0.0503926810759	0.0	0.444636957803
13156	coor_264882	26	0	45995	0.0193122702742	-0.114125185429	0.0487463103866	0.0503924654387	0.0	0.444636957803
9276	coor_187723	26	0	31923	0.0193291014078	0.114040187884	0.0487167907669	0.0503854644697	0.0	0.444636957803
74505	coor_1324251	26	0	239238	0.0193315223409	-0.15819109064	0.0675789540243	0.0503844579121	0.0	0.444636957803
44707	coor_803104	26	0	147024	0.0193459811324	0.128909902441	0.0550766678611	0.0503784486338	0.0	0.444636957803
40180	coor_695739	26	0	128095	0.0193523810092	-0.199000197089	0.0850271969918	0.0503757900065	0.0	0.444636957803
83574	coor_1533766	26	0	275199	0.0193570219558	0.0569898593057	0.0243511008876	0.0503738625516	0.0	0.444636957803
65033	coor_1155793	26	0	216038	0.0193643603623	-0.139159683269	0.0594649123761	0.0503708156244	0.0	0.444636957803
79311	coor_1450334	26	0	261414	0.0193696222523	0.0989545114008	0.0422865087204	0.0503686314933	0.0	0.444636957803
12517	coor_255729	26	0	44315	0.0193846028482	0.137937309359	0.0589524301434	0.0503624161101	0.0	0.444636957803
9725	coor_209309	26	0	35659	0.0193967212422	0.144700185925	0.0618489732485	0.0503573913098	0.0	0.444636957803
5689	coor_123750	26	0	20483	0.0194011303183	0.0613837914873	0.0262381322285	0.0503555637999	0.0	0.444636957803
76454	coor_1372605	26	0	247565	0.0194056420961	0.0688091970165	0.0294131720195	0.0503536940966	0.0	0.444636957803
15302	coor_291657	26	0	51072	0.0194226478886	-0.179391332517	0.0766933556116	0.0503466502211	0.0	0.444636957803
60419	coor_1080859	26	0	200270	0.0194340289538	-0.125165321704	0.0535156799298	0.0503419391401	0.0	0.444636957803
114419	coor_2164058	26	0	381776	0.0194373857243	0.0795646542093	0.0340196014227	0.0503405500976	0.0	0.444636957803
97061	coor_1763762	26	0	319039	0.0194399202859	0.0873669843833	0.037356437851	0.0503395014267	0.0	0.444636957803
30089	coor_515299	26	0	93615	0.0194558155069	-0.123299735875	0.052727492752	0.0503329275238	0.0	0.444636957803
14599	coor_281908	26	0	49531	0.0194715726929	-0.0765936743947	0.0327585156602	0.0503264153355	0.0	0.444636957803
14598	coor_281899	26	0	49530	0.0194715726929	-0.0765936743947	0.0327585156602	0.0503264153355	0.0	0.444636957803
14601	coor_281914	26	0	49534	0.0194715726929	-0.0765936743947	0.0327585156602	0.0503264153355	0.0	0.444636957803
38968	coor_658860	26	0	121947	0.0194853580209	-0.163054020932	0.0697448401863	0.0503207218563	0.0	0.444636957803
23053	coor_375096	26	0	69168	0.0194880364987	0.11703378622	0.0500612159406	0.050319616026	0.0	0.444636957803
23129	coor_376146	26	0	69341	0.0194880364987	0.11703378622	0.0500612159406	0.050319616026	0.0	0.444636957803
23048	coor_375081	26	0	69161	0.0194880364987	0.11703378622	0.0500612159406	0.050319616026	0.0	0.444636957803
23049	coor_375083	26	0	69162	0.0194880364987	0.11703378622	0.0500612159406	0.050319616026	0.0	0.444636957803
23050	coor_375088	26	0	69164	0.0194880364987	0.11703378622	0.0500612159406	0.050319616026	0.0	0.444636957803
23051	coor_375090	26	0	69165	0.0194880364987	0.11703378622	0.0500612159406	0.050319616026	0.0	0.444636957803
23047	coor_375075	26	0	69160	0.0194880364987	0.11703378622	0.0500612159406	0.050319616026	0.0	0.444636957803
23099	coor_375708	26	0	69288	0.0194880364987	0.11703378622	0.0500612159406	0.050319616026	0.0	0.444636957803
23106	coor_375797	26	0	69301	0.0194880364987	0.11703378622	0.0500612159406	0.050319616026	0.0	0.444636957803
34309	coor_576347	26	0	106291	0.0195088909654	-0.147405585983	0.0630635690581	0.0503110106335	0.0	0.444636957803
20840	coor_337485	26	0	61910	0.0195359049576	-0.158802519492	0.0679545229312	0.0502998755035	0.0	0.444636957803
12250	coor_253640	26	0	43833	0.0195399762885	0.125851274826	0.0538558785841	0.0502981984723	0.0	0.444636957803
11003	coor_228549	26	0	38870	0.0195476370689	-0.109976304235	0.0470654186768	0.0502950437295	0.0	0.444636957803
58852	coor_1053273	26	0	194926	0.0195644672469	0.100615281884	0.0430652252518	0.0502881167768	0.0	0.444636957803
800	coor_31930	26	0	3981	0.0195713336354	-0.063640859672	0.0272410139292	0.0502852922074	0.0	0.444636957803
13112	coor_264661	26	0	45907	0.0196412985931	-0.0885766260215	0.0379363207479	0.0502565605056	0.0	0.444636957803
11581	coor_242849	26	0	41682	0.019656629787	-0.197283989521	0.0845049911751	0.0502502765551	0.0	0.444636957803
81609	coor_1502214	26	0	270169	0.0196660537471	-0.066783830822	0.0286085138304	0.0502464159843	0.0	0.444636957803
75067	coor_1332688	26	0	241204	0.0196775480479	0.0908752126722	0.0389323119956	0.0502417094735	0.0	0.444636957803
32549	coor_553649	26	0	102161	0.0196859067702	0.115967417275	0.0496855827608	0.0502382883781	0.0	0.444636957803
94591	coor_1721743	26	0	310796	0.0197408631937	0.0558538274062	0.0239409868024	0.0502158270805	0.0	0.444636957803
103762	coor_1930760	26	0	345030	0.019749414907	-0.165627626439	0.070998986602	0.0502123368082	0.0	0.444636957803
46060	coor_822856	26	0	150726	0.0197563170953	0.118904979594	0.050973427087	0.0502095207301	0.0	0.444636957803
46092	coor_823144	26	0	150795	0.0197563170953	0.118904979594	0.050973427087	0.0502095207301	0.0	0.444636957803
46051	coor_822671	26	0	150689	0.0197563170953	0.118904979594	0.050973427087	0.0502095207301	0.0	0.444636957803
46126	coor_823438	26	0	150870	0.0197563170953	0.118904979594	0.050973427087	0.0502095207301	0.0	0.444636957803
46130	coor_823468	26	0	150875	0.0197563170953	0.118904979594	0.050973427087	0.0502095207301	0.0	0.444636957803
46054	coor_822737	26	0	150703	0.0197563170953	0.118904979594	0.050973427087	0.0502095207301	0.0	0.444636957803
14617	coor_282301	26	0	49569	0.0197665237651	-0.163604501543	0.0701415143944	0.0502053580036	0.0	0.444636957803
4446	coor_101488	26	0	17019	0.0197845374777	-0.193162982642	0.0828261491108	0.0501980157975	0.0	0.444636957803
90120	coor_1644899	26	0	296875	0.0197880569722	0.117048524601	0.0501905491428	0.0501965819686	0.0	0.444636957803
94933	coor_1727746	26	0	312733	0.0198052453573	-0.0607449408725	0.0260511459152	0.05018958268	0.0	0.444636957803
51258	coor_915334	26	0	168970	0.0198195152976	0.139742585882	0.0599371198558	0.0501837758379	0.0	0.444636957803
51259	coor_915338	26	0	168972	0.0198195152976	0.139742585882	0.0599371198558	0.0501837758379	0.0	0.444636957803
67160	coor_1209267	26	0	221251	0.0198205937351	-0.069203703252	0.0296824835606	0.0501833371394	0.0	0.444636957803
594	coor_28741	26	0	3500	0.0198385809469	0.0615033508522	0.0263835444221	0.0501760231764	0.0	0.444636957803
115583	coor_2175160	26	0	384646	0.019841678711	0.0621854173215	0.0266768065587	0.0501747641471	0.0	0.444636957803
3708	coor_86261	26	0	14487	0.019851220518	-0.163895033872	0.0703144727846	0.0501708871325	0.0	0.444636957803
4774	coor_109214	26	0	18109	0.0198565798836	0.0850761986677	0.036501095497	0.050168710235	0.0	0.444636957803
103281	coor_1907423	26	0	342258	0.019892175852	-0.0961075002156	0.0412458718199	0.0501542646579	0.0	0.444636957803
114444	coor_2164307	26	0	381848	0.0198925238803	0.0939952152455	0.0403394691105	0.0501541235323	0.0	0.444636957803
54389	coor_993947	26	0	181034	0.0198984499952	0.143210653671	0.0614639712721	0.0501517208196	0.0	0.444636957803
40017	coor_687128	26	0	126965	0.0199370805351	-0.201758747061	0.0866190715801	0.0501360735468	0.0	0.444636957803
40029	coor_687595	26	0	127036	0.0199370805351	-0.201758747061	0.0866190715801	0.0501360735468	0.0	0.444636957803
39905	coor_684678	26	0	126486	0.0199370805351	-0.201758747061	0.0866190715801	0.0501360735468	0.0	0.444636957803
11008	coor_228586	26	0	38880	0.0199487243269	-0.101571666426	0.0436108592917	0.0501313624246	0.0	0.444636957803
106732	coor_2002756	26	0	356296	0.0199747560373	0.116262111858	0.049928863719	0.050120838566	0.0	0.444636957803
106743	coor_2002859	26	0	356324	0.0199747560373	0.116262111858	0.049928863719	0.050120838566	0.0	0.444636957803
106733	coor_2002759	26	0	356297	0.0199747560373	0.116262111858	0.049928863719	0.050120838566	0.0	0.444636957803
106731	coor_2002753	26	0	356294	0.0199747560373	0.116262111858	0.049928863719	0.050120838566	0.0	0.444636957803
96541	coor_1747000	26	0	316982	0.0199895428129	-0.167895504073	0.0721114829551	0.0501148660321	0.0	0.444636957803
96540	coor_1746876	26	0	316979	0.0199895428129	-0.167895504073	0.0721114829551	0.0501148660321	0.0	0.444636957803
103136	coor_1906151	26	0	341956	0.0199923003669	-0.0907404063915	0.0389740692967	0.0501137526535	0.0	0.444636957803
39387	coor_665944	26	0	123231	0.0200026482514	-0.174720247203	0.0750506673341	0.0501095758284	0.0	0.444636957803
17101	coor_303012	26	0	54462	0.0200343279846	-0.0746033847778	0.0320538995512	0.0500968003125	0.0	0.444636957803
87124	coor_1608329	26	0	290025	0.0200420033153	-0.135556795458	0.0582465908694	0.0500937077264	0.0	0.444636957803
5576	coor_122982	26	0	20260	0.0200485293352	0.0974535643536	0.0418764437856	0.0500910790393	0.0	0.444636957803
100647	coor_1842384	26	0	332156	0.0200585564681	0.0924104913657	0.0397126108333	0.0500870415544	0.0	0.444636957803
9680	coor_207698	26	0	35342	0.0200629321819	-0.0803771442454	0.0345426015753	0.0500852801988	0.0	0.444636957803
14578	coor_281455	26	0	49494	0.0200629321819	-0.0803771442454	0.0345426015753	0.0500852801988	0.0	0.444636957803
14597	coor_281878	26	0	49528	0.0200629321819	-0.0803771442454	0.0345426015753	0.0500852801988	0.0	0.444636957803
14759	coor_285093	26	0	49887	0.0200629321819	-0.0803771442454	0.0345426015753	0.0500852801988	0.0	0.444636957803
14719	coor_284115	26	0	49781	0.0200629321819	-0.0803771442454	0.0345426015753	0.0500852801988	0.0	0.444636957803
14577	coor_281422	26	0	49491	0.0200629321819	-0.0803771442454	0.0345426015753	0.0500852801988	0.0	0.444636957803
14672	coor_282978	26	0	49673	0.0200629321819	-0.0803771442454	0.0345426015753	0.0500852801988	0.0	0.444636957803
14559	coor_281187	26	0	49459	0.0200629321819	-0.0803771442454	0.0345426015753	0.0500852801988	0.0	0.444636957803
14665	coor_282844	26	0	49655	0.0200629321819	-0.0803771442454	0.0345426015753	0.0500852801988	0.0	0.444636957803
77682	coor_1401679	26	0	253291	0.0200629321819	-0.0803771442454	0.0345426015753	0.0500852801988	0.0	0.444636957803
14680	coor_283257	26	0	49699	0.0200629321819	-0.0803771442454	0.0345426015753	0.0500852801988	0.0	0.444636957803
14831	coor_286461	26	0	50052	0.0200629321819	-0.0803771442454	0.0345426015753	0.0500852801988	0.0	0.444636957803
40237	coor_698794	26	0	128585	0.0200655461073	0.148612305629	0.063868451791	0.0500842281755	0.0	0.444636957803
107570	coor_2015767	26	0	359001	0.0200965980065	0.0988983190395	0.0425137194152	0.0500717398917	0.0	0.444636957803
23925	coor_399829	26	0	73417	0.0201188763949	0.125427833745	0.0539277049537	0.0500627904544	0.0	0.444636957803
111340	coor_2109042	26	0	373174	0.0201189356458	0.0579398470172	0.0249112527122	0.0500627666643	0.0	0.444636957803
[truncated: 114,900 more rows]
